# Supplementary material for: Beyond fitness tracking: The use of consumer-grade wearable data from normal volunteers in cardiovascular and lipidomics research
Source: PLoS Biol. 2018 Feb 27;16(2):e2004285. doi: 10.1371/journal.pbio.2004285 (PMC5828350; doi:10.1371/journal.pbio.2004285)
Supplement: S1 Table — p-Values are shown, with ORs and 95% CIs shown in brackets. Highlighted cells have p < 0.05. p-Values for DailySteps and GPPAQ score are p-values for the Gender × Metric interaction term. Cells with bold values indicate those for which RestingHR performs better compared with ECG_HR. CVMD, cardiovascular and metabolic disorder; DailySteps, average daily steps; ECG_HR, RHR measured by an electrocardiogram test; GPPAQ, General Practice Physical Activity Questionnaire; OR, odds ratio; RestingHR, wearable-derived RHR; RHR, resting heart rate. (XLSX) [file pbio.2004285.s001.xlsx]

## Sheet: S1 Table
S1 Table: Results of logistic regression analysis of CVMD risk markers and various metrics, wearable and non-wearable. P-values are shown, with odds ratios and 95% confidence intervals shown in brackets. Highlighted cells have p < 0.05. P-values for DailySteps and GPPAQ Score are p-values for the Gender*Metric interaction term. Cells with bold values indicate those where RestingHR performs better…
Marker	Daily Steps (x1000)	RestingHR (bpm)	ECG_HR (bpm)	GPPAQ Score
High BMI	2.044E-03 (0.710, 0.565-0.876)	1.957E-03 (1.095, 1.035-1.161)	5.602E-03 (1.053, 1.016-1.094)	6.629E-01 (1.171, 0.586-2.456)
High WC	2.866E-02 (0.750, 0.567-0.957)	1.064E-02 (1.080, 1.019-1.147)	1.109E-02 (1.052, 1.012-1.094)	6.298E-01 (1.199, 0.581-2.573)
High SBP	3.474E-01 (0.924, 0.782-1.089)	3.394E-02 (1.054, 1.004-1.107)	3.381E-02 (1.034, 1.003-1.068)	9.454E-01 (1.022, 0.550-1.925)
High DBP	8.315E-01 (0.978, 0.799-1.205)	3.174E-04 (1.110, 1.050-1.177)	2.577E-04 (1.071, 1.033-1.112)	2.131E-01 (0.612, 0.283-1.345)
High TotalChol	4.330E-01(1.093, 0.870-1.365)	8.193E-01(1.007, 0.949-1.066)	7.102E-01(1.007, 0.969-1.046)	1.114E-01(0.545, 0.254-1.148)
Low HDL	5.338E-01 (0.877, 0.599-1.399)	1.508E-02 (1.120, 1.025-1.232)	1.648E-01 (1.039, 0.984-1.098)	No Solution
High LDL	1.685E-01(1.151, 0.942-1.412)	8.155E-01(1.006, 0.954-1.060)	3.682E-01(1.016, 0.981-1.051)	7.617E-01(0.906, 0.479-1.740)
High TG	1.011E-02 (0.626, 0.425-0.882)	2.120E-04 (1.195, 1.093-1.324)	6.888E-04 (1.104, 1.045-1.173)	7.079E-01 (1.260, 0.407-5.184)
High FBG	1.160E-01 (0.767, 0.550-1.082)	1.363E-03 (1.140, 1.055-1.240)	5.363E-03 (1.071, 1.021-1.125)	8.030E-02 (0.377, 0.118-1.117)
