# Supplementary material for: Beyond fitness tracking: The use of consumer-grade wearable data from normal volunteers in cardiovascular and lipidomics research
Source: PLoS Biol. 2018 Feb 27;16(2):e2004285. doi: 10.1371/journal.pbio.2004285 (PMC5828350; doi:10.1371/journal.pbio.2004285)
Supplement: S2 Table — Cat I–Cat IV denotes the categorical grouping of subjects based on DailySteps, with Cat I set as the reference. For comparison, results for questionnaire-based (GPPAQ) physical activity scores (as continuous predictors) are shown. Highlighted cells have p < 0.05. AoF, aortic forward flow; BSA, body surface area; DailySteps, average daily steps; GPPAQ, General Practice Physical Activity Questionnaire; LVEDV, left ventricular end-diastolic volume; LVM, left ventricular mass; RestingHR, wearable-derived RHR; RHR, resting heart rate; RVEDV, right ventricular end-diastolic volume. (XLSX) [file pbio.2004285.s002.xlsx]

## Sheet: S2 Table
S2 Table. Summary of multiple linear regression results for LVM, LVEDV, RVEDV and AoF, using both continuous (DailySteps) and categorical measures of physical activity. CatI-CatIV denotes the categorical grouping of subjects based on DailySteps, with CatI set as the reference. For comparison, results for questionnaire-based (GPPAQ) physical activity scores (as continuous predictors) are shown. Hi…
Parameter	Daily Steps β (x1000)	Daily Steps P-value	CatII β	CatII P-value	CatIII β	CatIII P-value	CatIV β	CatIV P-value	GPPAQ Score β	GPPAQ Score P-value	RestingHR β	RestingHR P-value
LVM/BSA (g/m2)	0.35271	0.0122	1.54356	0.389256	2.94721	0.100068	6.65514	0.004647	1.18635	0.0111	-0.147	0.06756
LVEDV/BSA (ml/m2)	0.38555	0.01011	3.23297	0.10409	4.51508	0.0241	6.81279	0.00775	1.84213	0.000379	-0.417	3.773e-06
RVEDV/BSA (ml/m2)	0.61732	0.00251	2.22592	0.4025	6.16692	0.0261	8.43923	0.0116	1.62531	0.0286	-0.273	0.04038
AoF (ml)	0.46619	0.00281	3.70553	0.07559	6.62631	0.00207	7.84202	0.002719	1.71908	0.00143	-0.655	5.296e-12
