# Supplementary material for: Beyond fitness tracking: The use of consumer-grade wearable data from normal volunteers in cardiovascular and lipidomics research
Source: PLoS Biol. 2018 Feb 27;16(2):e2004285. doi: 10.1371/journal.pbio.2004285 (PMC5828350; doi:10.1371/journal.pbio.2004285)
Supplement: S3 Table — (XLSX) [file pbio.2004285.s003.xlsx]

## Sheet: S3 Table
S3 Table. Sources for thresholds use to define clinical risk markers.
Marker	Source
High_BMI	Graessler, J. et al. Top-Down Lipidomics Reveals Ether Lipid Deficiency in Blood Plasma of Hypertensive Patients. PLOS ONE 4, e6261 (2009).
High_WC	Expert Panel on the Identification, Evaluation, and Treatment of Overweight and Obesity in Adults. Executive Summary of the Clinical Guidelines on the Identification, Evaluation, and Treatment of Overweight and Obesity in Adults. Arch. Intern. Med. 158, 1855–1867 (1998).
High_SBP	Burt, V. L. et al. Prevalence of Hypertension in the US Adult Population: Results From the Third National Health and Nutrition Examination Survey, 1988-1991. Hypertension 25, 305–313 (1995).
High_DBP	Burt, V. L. et al. Prevalence of Hypertension in the US Adult Population: Results From the Third National Health and Nutrition Examination Survey, 1988-1991. Hypertension 25, 305–313 (1995).
High_TotalChol	Ford, E. S., Mokdad, A. H., Giles, W. H. & Mensah, G. A. Serum Total Cholesterol Concentrations and Awareness, Treatment, and Control of Hypercholesterolemia Among US Adults: Findings From the National Health and Nutrition Examination Survey, 1999 to 2000. Circulation 107, 2185–2189 (2003).
Low_HDL	Barter, P. HDL-C: Role as a risk modifier. Atheroscler. Suppl. 12, 267–270 (2011).
High_LDL	Bostom, A. G. et al. Elevated Plasma Lipoprotein(a) and Coronary Heart Disease in Men Aged 55 Years and Younger: A Prospective Study. JAMA 276, 544–548 (1996).
High_TG	Manninen, V. et al. Joint effects of serum triglyceride and LDL cholesterol and HDL cholesterol concentrations on coronary heart disease risk in the Helsinki Heart Study. Implications for treatment. Circulation 85, 37–45 (1992).
High_FBG	Norhammar, A. et al. Glucose metabolism in patients with acute myocardial infarction and no previous diagnosis of diabetes mellitus: a prospective study. The Lancet 359, 2140–2144 (2002).
