# Supplementary material for: Beyond fitness tracking: The use of consumer-grade wearable data from normal volunteers in cardiovascular and lipidomics research
Source: PLoS Biol. 2018 Feb 27;16(2):e2004285. doi: 10.1371/journal.pbio.2004285 (PMC5828350; doi:10.1371/journal.pbio.2004285)
Supplement: S2 Data — (ZIP) [file pbio.2004285.s005.zip]

Archive with 951 entries (949 files):
- S2_Data/
- S2_Data/Activity_Data/
- S2_Data/Activity_Data/Consolidated_SleepDetailed.tsv
- S2_Data/Activity_Data/DailyTable_0115-0050-NHC.tsv
- S2_Data/Activity_Data/DailyTable_0115-0066-NHC.tsv
- S2_Data/Activity_Data/DailyTable_0115-0070-NHC.tsv
- S2_Data/Activity_Data/DailyTable_0115-0074-NHC.tsv
- S2_Data/Activity_Data/DailyTable_0115-0075-NHC.tsv
- S2_Data/Activity_Data/DailyTable_0115-0093-NHC.tsv
- S2_Data/Activity_Data/DailyTable_0115-0105-NHC.tsv
- S2_Data/Activity_Data/DailyTable_0116-0001-NHC.tsv
- S2_Data/Activity_Data/DailyTable_0116-0002-NHC.tsv
- S2_Data/Activity_Data/DailyTable_0116-0003-NHC.tsv
- S2_Data/Activity_Data/DailyTable_0116-0004-NHC.tsv
- S2_Data/Activity_Data/DailyTable_0116-0006-NHC.tsv
- S2_Data/Activity_Data/DailyTable_0116-0020-NHC.tsv
- S2_Data/Activity_Data/DailyTable_0116-0032-NHC.tsv
- S2_Data/Activity_Data/DailyTable_0116-0033-NHC.tsv
- S2_Data/Activity_Data/DailyTable_0116-0037-NHC.tsv
- S2_Data/Activity_Data/DailyTable_0116-0039-NHC.tsv
- S2_Data/Activity_Data/DailyTable_0116-0043-NHC.tsv
- S2_Data/Activity_Data/DailyTable_0116-0044-NHC.tsv
- S2_Data/Activity_Data/DailyTable_0116-0045-NHC.tsv
- S2_Data/Activity_Data/DailyTable_0116-0047-NHC.tsv
- S2_Data/Activity_Data/DailyTable_0116-0053-NHC.tsv
- S2_Data/Activity_Data/DailyTable_0116-0054-NHC.tsv
- S2_Data/Activity_Data/DailyTable_0116-0061-NHC.tsv
- S2_Data/Activity_Data/DailyTable_0116-0069-NHC.tsv
- S2_Data/Activity_Data/DailyTable_0116-0070-NHC.tsv
- S2_Data/Activity_Data/DailyTable_0117-0019-NHC.tsv
- S2_Data/Activity_Data/DailyTable_0117-0022-NHC.tsv
- S2_Data/Activity_Data/DailyTable_0117-0034-NHC.tsv
- S2_Data/Activity_Data/DailyTable_0117-0037-NHC.tsv
- S2_Data/Activity_Data/DailyTable_0117-0045-NHC.tsv
- S2_Data/Activity_Data/DailyTable_0117-0047-NHC.tsv
- S2_Data/Activity_Data/DailyTable_0215-0004-NHC.tsv
- S2_Data/Activity_Data/DailyTable_0215-0007-NHC.tsv
- S2_Data/Activity_Data/DailyTable_0215-0011-NHC.tsv
- S2_Data/Activity_Data/DailyTable_0215-0013-NHC.tsv
- S2_Data/Activity_Data/DailyTable_0215-0018-NHC.tsv
- S2_Data/Activity_Data/DailyTable_0215-0033-NHC.tsv
- S2_Data/Activity_Data/DailyTable_0215-0037-NHC.tsv
- S2_Data/Activity_Data/DailyTable_0215-0045-NHC.tsv
- S2_Data/Activity_Data/DailyTable_0216-0002-NHC.tsv
- S2_Data/Activity_Data/DailyTable_0216-0003-NHC.tsv
- S2_Data/Activity_Data/DailyTable_0216-0008-NHC.tsv
- S2_Data/Activity_Data/DailyTable_0216-0010-NHC.tsv
- S2_Data/Activity_Data/DailyTable_0216-0051-NHC.tsv
- S2_Data/Activity_Data/DailyTable_0217-0002-NHC.tsv
- S2_Data/Activity_Data/DailyTable_0217-0026-NHC.tsv
- S2_Data/Activity_Data/DailyTable_0217-0034-NHC.tsv
- S2_Data/Activity_Data/DailyTable_0217-0037-NHC.tsv
- S2_Data/Activity_Data/DailyTable_0217-0038-NHC.tsv
- S2_Data/Activity_Data/DailyTable_0315-0061-NHC.tsv
- S2_Data/Activity_Data/DailyTable_0315-0073-NHC.tsv
- S2_Data/Activity_Data/DailyTable_0315-0074-NHC.tsv
- S2_Data/Activity_Data/DailyTable_0315-0076-NHC.tsv
- S2_Data/Activity_Data/DailyTable_0315-0105-NHC.tsv
- S2_Data/Activity_Data/DailyTable_0316-0005-NHC.tsv
- S2_Data/Activity_Data/DailyTable_0316-0015-NHC.tsv
- S2_Data/Activity_Data/DailyTable_0316-0016-NHC.tsv
- S2_Data/Activity_Data/DailyTable_0316-0044-NHC.tsv
- S2_Data/Activity_Data/DailyTable_0316-0058-NHC.tsv
- S2_Data/Activity_Data/DailyTable_0316-0061-NHC.tsv
- S2_Data/Activity_Data/DailyTable_0316-0073-NHC.tsv
- S2_Data/Activity_Data/DailyTable_0316-0080-NHC.tsv
- S2_Data/Activity_Data/DailyTable_0415-0001-NHC.tsv
- S2_Data/Activity_Data/DailyTable_0415-0005-NHC.tsv
- S2_Data/Activity_Data/DailyTable_0415-0033-NHC.tsv
- S2_Data/Activity_Data/DailyTable_0415-0039-NHC.tsv
- S2_Data/Activity_Data/DailyTable_0415-0046-NHC.tsv
- S2_Data/Activity_Data/DailyTable_0415-0049-NHC.tsv
- S2_Data/Activity_Data/DailyTable_0415-0065-NHC.tsv
- S2_Data/Activity_Data/DailyTable_0415-0066-NHC.tsv
- S2_Data/Activity_Data/DailyTable_0415-0078-NHC.tsv
- S2_Data/Activity_Data/DailyTable_0415-0092-NHC.tsv
- S2_Data/Activity_Data/DailyTable_0416-0009-NHC.tsv
- S2_Data/Activity_Data/DailyTable_0416-0040-NHC.tsv
- S2_Data/Activity_Data/DailyTable_0416-0047-NHC.tsv
- S2_Data/Activity_Data/DailyTable_0416-0048-NHC.tsv
- S2_Data/Activity_Data/DailyTable_0416-0049-NHC.tsv
- S2_Data/Activity_Data/DailyTable_0416-0053-NHC.tsv
- S2_Data/Activity_Data/DailyTable_0416-0054-NHC.tsv
- S2_Data/Activity_Data/DailyTable_0416-0063-NHC.tsv
- S2_Data/Activity_Data/DailyTable_0416-0068-NHC.tsv
- S2_Data/Activity_Data/DailyTable_0416-0085-NHC.tsv
- S2_Data/Activity_Data/DailyTable_0416-0086-NHC.tsv
- S2_Data/Activity_Data/DailyTable_0416-0090-NHC.tsv
- S2_Data/Activity_Data/DailyTable_0515-0019-NHC.tsv
- S2_Data/Activity_Data/DailyTable_0515-0023-NHC.tsv
- S2_Data/Activity_Data/DailyTable_0515-0045-NHC.tsv
- S2_Data/Activity_Data/DailyTable_0515-0054-NHC.tsv
- S2_Data/Activity_Data/DailyTable_0516-0002-NHC.tsv
- S2_Data/Activity_Data/DailyTable_0516-0008-NHC.tsv
- S2_Data/Activity_Data/DailyTable_0516-0009-NHC.tsv
- S2_Data/Activity_Data/DailyTable_0516-0024-NHC.tsv
- S2_Data/Activity_Data/DailyTable_0516-0032-NHC.tsv
- S2_Data/Activity_Data/DailyTable_0516-0040-NHC.tsv
- S2_Data/Activity_Data/DailyTable_0516-0041-NHC.tsv
- S2_Data/Activity_Data/DailyTable_0516-0042-NHC.tsv
- S2_Data/Activity_Data/DailyTable_0516-0044-NHC.tsv
- S2_Data/Activity_Data/DailyTable_0516-0059-NHC.tsv
- S2_Data/Activity_Data/DailyTable_0516-0061-NHC.tsv
- S2_Data/Activity_Data/DailyTable_0516-0063-NHC.tsv
- S2_Data/Activity_Data/DailyTable_0516-0073-NHC.tsv
- S2_Data/Activity_Data/DailyTable_0516-0076-NHC.tsv
- S2_Data/Activity_Data/DailyTable_0516-0077-NHC.tsv
- S2_Data/Activity_Data/DailyTable_0516-0088-NHC.tsv
- S2_Data/Activity_Data/DailyTable_0516-0090-NHC.tsv
- S2_Data/Activity_Data/DailyTable_0615-0003-NHC.tsv
- S2_Data/Activity_Data/DailyTable_0615-0004-NHC.tsv
- S2_Data/Activity_Data/DailyTable_0615-0011-NHC.tsv
- S2_Data/Activity_Data/DailyTable_0615-0015-NHC.tsv
- S2_Data/Activity_Data/DailyTable_0615-0016-NHC.tsv
- S2_Data/Activity_Data/DailyTable_0615-0018-NHC.tsv
- S2_Data/Activity_Data/DailyTable_0615-0038-NHC.tsv
- S2_Data/Activity_Data/DailyTable_0615-0047-NHC.tsv
- S2_Data/Activity_Data/DailyTable_0615-0048-NHC.tsv
- S2_Data/Activity_Data/DailyTable_0616-0007-NHC.tsv
- S2_Data/Activity_Data/DailyTable_0616-0013-NHC.tsv
- S2_Data/Activity_Data/DailyTable_0616-0028-NHC.tsv
- S2_Data/Activity_Data/DailyTable_0616-0036-NHC.tsv
- S2_Data/Activity_Data/DailyTable_0715-0011-NHC.tsv
- S2_Data/Activity_Data/DailyTable_0715-0013-NHC.tsv
- S2_Data/Activity_Data/DailyTable_0715-0026-NHC.tsv
- S2_Data/Activity_Data/DailyTable_0715-0029-NHC.tsv
- S2_Data/Activity_Data/DailyTable_0715-0033-NHC.tsv
- S2_Data/Activity_Data/DailyTable_0715-0035-NHC.tsv
- S2_Data/Activity_Data/DailyTable_0715-0036-NHC.tsv
- S2_Data/Activity_Data/DailyTable_0715-0054-NHC.tsv
- S2_Data/Activity_Data/DailyTable_0715-0055-NHC.tsv
- S2_Data/Activity_Data/DailyTable_0715-0059-NHC.tsv
- S2_Data/Activity_Data/DailyTable_0715-0063-NHC.tsv
- S2_Data/Activity_Data/DailyTable_0715-0070-NHC.tsv
- S2_Data/Activity_Data/DailyTable_0715-0074-NHC.tsv
- S2_Data/Activity_Data/DailyTable_0715-0077-NHC.tsv
- S2_Data/Activity_Data/DailyTable_0715-0080-NHC.tsv
- S2_Data/Activity_Data/DailyTable_0716-0002-NHC.tsv
- S2_Data/Activity_Data/DailyTable_0716-0004-NHC.tsv
- S2_Data/Activity_Data/DailyTable_0716-0012-NHC.tsv
- S2_Data/Activity_Data/DailyTable_0716-0014-NHC.tsv
- S2_Data/Activity_Data/DailyTable_0716-0016-NHC.tsv
- S2_Data/Activity_Data/DailyTable_0716-0024-NHC.tsv
- S2_Data/Activity_Data/DailyTable_0716-0028-NHC.tsv
- S2_Data/Activity_Data/DailyTable_0716-0043-NHC.tsv
- S2_Data/Activity_Data/DailyTable_0716-0047-NHC.tsv
- S2_Data/Activity_Data/DailyTable_0716-0048-NHC.tsv
- S2_Data/Activity_Data/DailyTable_0815-0011-NHC.tsv
- S2_Data/Activity_Data/DailyTable_0815-0017-NHC.tsv
- S2_Data/Activity_Data/DailyTable_0815-0018-NHC.tsv
- S2_Data/Activity_Data/DailyTable_0815-0024-NHC.tsv
- S2_Data/Activity_Data/DailyTable_0815-0037-NHC.tsv
- S2_Data/Activity_Data/DailyTable_0815-0039-NHC.tsv
- S2_Data/Activity_Data/DailyTable_0815-0041-NHC.tsv
- S2_Data/Activity_Data/DailyTable_0815-0054-NHC.tsv
- S2_Data/Activity_Data/DailyTable_0815-0059-NHC.tsv
- S2_Data/Activity_Data/DailyTable_0815-0062-NHC.tsv
- S2_Data/Activity_Data/DailyTable_0815-0069-NHC.tsv
- S2_Data/Activity_Data/DailyTable_0815-0070-NHC.tsv
- S2_Data/Activity_Data/DailyTable_0816-0010-NHC.tsv
- S2_Data/Activity_Data/DailyTable_0816-0014-NHC.tsv
- S2_Data/Activity_Data/DailyTable_0816-0019-NHC.tsv
- S2_Data/Activity_Data/DailyTable_0816-0039-NHC.tsv
- S2_Data/Activity_Data/DailyTable_0816-0046-NHC.tsv
- S2_Data/Activity_Data/DailyTable_0816-0051-NHC.tsv
- S2_Data/Activity_Data/DailyTable_0816-0063-NHC.tsv
- S2_Data/Activity_Data/DailyTable_0816-0066-NHC.tsv
- S2_Data/Activity_Data/DailyTable_0816-0072-NHC.tsv
- S2_Data/Activity_Data/DailyTable_0816-0079-NHC.tsv
- S2_Data/Activity_Data/DailyTable_0915-0038-NHC.tsv
- S2_Data/Activity_Data/DailyTable_0915-0042-NHC.tsv
- S2_Data/Activity_Data/DailyTable_0915-0057-NHC.tsv
- S2_Data/Activity_Data/DailyTable_0915-0067-NHC.tsv
- S2_Data/Activity_Data/DailyTable_0915-0072-NHC.tsv
- S2_Data/Activity_Data/DailyTable_0915-0082-NHC.tsv
- S2_Data/Activity_Data/DailyTable_0915-0084-NHC.tsv
- S2_Data/Activity_Data/DailyTable_0915-0086-NHC.tsv
- S2_Data/Activity_Data/DailyTable_0916-0004-NHC.tsv
- S2_Data/Activity_Data/DailyTable_0916-0008-NHC.tsv
- S2_Data/Activity_Data/DailyTable_0916-0010-NHC.tsv
- S2_Data/Activity_Data/DailyTable_0916-0015-NHC.tsv
- S2_Data/Activity_Data/DailyTable_0916-0021-NHC.tsv
- S2_Data/Activity_Data/DailyTable_0916-0028-NHC.tsv
- S2_Data/Activity_Data/DailyTable_0916-0037-NHC.tsv
- S2_Data/Activity_Data/DailyTable_0916-0038-NHC.tsv
- S2_Data/Activity_Data/DailyTable_0916-0041-NHC.tsv
- S2_Data/Activity_Data/DailyTable_0916-0048-NHC.tsv
- S2_Data/Activity_Data/DailyTable_0916-0052-NHC.tsv
- S2_Data/Activity_Data/DailyTable_0916-0059-NHC.tsv
- S2_Data/Activity_Data/DailyTable_0916-0073-NHC.tsv
- S2_Data/Activity_Data/DailyTable_0916-0088-NHC.tsv
- S2_Data/Activity_Data/DailyTable_1014-0052-NHC.tsv
- S2_Data/Activity_Data/DailyTable_1015-0001-NHC.tsv
- S2_Data/Activity_Data/DailyTable_1015-0027-NHC.tsv
- S2_Data/Activity_Data/DailyTable_1015-0035-NHC.tsv
- S2_Data/Activity_Data/DailyTable_1015-0036-NHC.tsv
- S2_Data/Activity_Data/DailyTable_1015-0038-NHC.tsv
- S2_Data/Activity_Data/DailyTable_1015-0041-NHC.tsv
- S2_Data/Activity_Data/DailyTable_1015-0064-NHC.tsv
- S2_Data/Activity_Data/DailyTable_1015-0066-NHC.tsv
- S2_Data/Activity_Data/DailyTable_1015-0071-NHC.tsv
- S2_Data/Activity_Data/DailyTable_1015-0076-NHC.tsv
- S2_Data/Activity_Data/DailyTable_1015-0082-NHC.tsv
- S2_Data/Activity_Data/DailyTable_1016-0005-NHC.tsv
- S2_Data/Activity_Data/DailyTable_1016-0023-NHC.tsv
- S2_Data/Activity_Data/DailyTable_1016-0028-NHC.tsv
- S2_Data/Activity_Data/DailyTable_1016-0041-NHC.tsv
- S2_Data/Activity_Data/DailyTable_1016-0060-NHC.tsv
- S2_Data/Activity_Data/DailyTable_1016-0078-NHC.tsv
- S2_Data/Activity_Data/DailyTable_1115-0037-NHC.tsv
- S2_Data/Activity_Data/DailyTable_1116-0001-NHC.tsv
- S2_Data/Activity_Data/DailyTable_1116-0013-NHC.tsv
- S2_Data/Activity_Data/DailyTable_1116-0021-NHC.tsv
- S2_Data/Activity_Data/DailyTable_1116-0027-NHC.tsv
- S2_Data/Activity_Data/DailyTable_1116-0034-NHC.tsv
- S2_Data/Activity_Data/DailyTable_1116-0045-NHC.tsv
- S2_Data/Activity_Data/DailyTable_1116-0047-NHC.tsv
- S2_Data/Activity_Data/DailyTable_1116-0050-NHC.tsv
- S2_Data/Activity_Data/DailyTable_1116-0051-NHC.tsv
- S2_Data/Activity_Data/DailyTable_1116-0075-NHC.tsv
- S2_Data/Activity_Data/DailyTable_1116-0077-NHC.tsv
- S2_Data/Activity_Data/DailyTable_1214-0043-NHC.tsv
- S2_Data/Activity_Data/DailyTable_1214-0044-NHC.tsv
- S2_Data/Activity_Data/DailyTable_1215-0013-NHC.tsv
- S2_Data/Activity_Data/DailyTable_1215-0020-NHC.tsv
- S2_Data/Activity_Data/DailyTable_1216-0009-NHC.tsv
- S2_Data/Activity_Data/DailyTable_1216-0012-NHC.tsv
- S2_Data/Activity_Data/DailyTable_1216-0014-NHC.tsv
- S2_Data/Activity_Data/DailyTable_1216-0025-NHC.tsv
- S2_Data/Activity_Data/DailyTable_1216-0030-NHC.tsv
- S2_Data/Activity_Data/DailyTable_1216-0031-NHC.tsv
- S2_Data/Activity_Data/DailyTable_1216-0033-NHC.tsv
- S2_Data/Activity_Data/DailyTable_1216-0064-NHC.tsv
- S2_Data/Activity_Data/DailyTable_1216-0070-NHC.tsv
- S2_Data/Activity_Data/DailyTable_1216-0073-NHC.tsv
- S2_Data/Activity_Data/DailyTable_1216-0079-NHC.tsv
- S2_Data/Activity_Data/HRTable_0115-0050-NHC.tsv
- S2_Data/Activity_Data/HRTable_0115-0066-NHC.tsv
- S2_Data/Activity_Data/HRTable_0115-0070-NHC.tsv
- S2_Data/Activity_Data/HRTable_0115-0074-NHC.tsv
- S2_Data/Activity_Data/HRTable_0115-0075-NHC.tsv
- S2_Data/Activity_Data/HRTable_0115-0093-NHC.tsv
- S2_Data/Activity_Data/HRTable_0115-0105-NHC.tsv
- S2_Data/Activity_Data/HRTable_0116-0001-NHC.tsv
- S2_Data/Activity_Data/HRTable_0116-0002-NHC.tsv
- S2_Data/Activity_Data/HRTable_0116-0003-NHC.tsv
- S2_Data/Activity_Data/HRTable_0116-0004-NHC.tsv
- S2_Data/Activity_Data/HRTable_0116-0006-NHC.tsv
- S2_Data/Activity_Data/HRTable_0116-0020-NHC.tsv
- S2_Data/Activity_Data/HRTable_0116-0032-NHC.tsv
- S2_Data/Activity_Data/HRTable_0116-0033-NHC.tsv
- S2_Data/Activity_Data/HRTable_0116-0037-NHC.tsv
- S2_Data/Activity_Data/HRTable_0116-0039-NHC.tsv
- S2_Data/Activity_Data/HRTable_0116-0043-NHC.tsv
- S2_Data/Activity_Data/HRTable_0116-0044-NHC.tsv
- S2_Data/Activity_Data/HRTable_0116-0045-NHC.tsv
- S2_Data/Activity_Data/HRTable_0116-0047-NHC.tsv
- S2_Data/Activity_Data/HRTable_0116-0053-NHC.tsv
- S2_Data/Activity_Data/HRTable_0116-0054-NHC.tsv
- S2_Data/Activity_Data/HRTable_0116-0061-NHC.tsv
- S2_Data/Activity_Data/HRTable_0116-0069-NHC.tsv
- S2_Data/Activity_Data/HRTable_0116-0070-NHC.tsv
- S2_Data/Activity_Data/HRTable_0117-0019-NHC.tsv
- S2_Data/Activity_Data/HRTable_0117-0022-NHC.tsv
- S2_Data/Activity_Data/HRTable_0117-0034-NHC.tsv
- S2_Data/Activity_Data/HRTable_0117-0037-NHC.tsv
- S2_Data/Activity_Data/HRTable_0117-0045-NHC.tsv
- S2_Data/Activity_Data/HRTable_0117-0047-NHC.tsv
- S2_Data/Activity_Data/HRTable_0215-0004-NHC.tsv
- S2_Data/Activity_Data/HRTable_0215-0007-NHC.tsv
- S2_Data/Activity_Data/HRTable_0215-0011-NHC.tsv
- S2_Data/Activity_Data/HRTable_0215-0013-NHC.tsv
- S2_Data/Activity_Data/HRTable_0215-0018-NHC.tsv
- S2_Data/Activity_Data/HRTable_0215-0033-NHC.tsv
- S2_Data/Activity_Data/HRTable_0215-0037-NHC.tsv
- S2_Data/Activity_Data/HRTable_0215-0045-NHC.tsv
- S2_Data/Activity_Data/HRTable_0216-0002-NHC.tsv
- S2_Data/Activity_Data/HRTable_0216-0003-NHC.tsv
- S2_Data/Activity_Data/HRTable_0216-0008-NHC.tsv
- S2_Data/Activity_Data/HRTable_0216-0010-NHC.tsv
- S2_Data/Activity_Data/HRTable_0216-0051-NHC.tsv
- S2_Data/Activity_Data/HRTable_0217-0002-NHC.tsv
- S2_Data/Activity_Data/HRTable_0217-0026-NHC.tsv
- S2_Data/Activity_Data/HRTable_0217-0034-NHC.tsv
- S2_Data/Activity_Data/HRTable_0217-0037-NHC.tsv
- S2_Data/Activity_Data/HRTable_0217-0038-NHC.tsv
- S2_Data/Activity_Data/HRTable_0315-0061-NHC.tsv
- S2_Data/Activity_Data/HRTable_0315-0073-NHC.tsv
- S2_Data/Activity_Data/HRTable_0315-0074-NHC.tsv
- S2_Data/Activity_Data/HRTable_0315-0076-NHC.tsv
- S2_Data/Activity_Data/HRTable_0315-0105-NHC.tsv
- S2_Data/Activity_Data/HRTable_0316-0005-NHC.tsv
- S2_Data/Activity_Data/HRTable_0316-0015-NHC.tsv
- S2_Data/Activity_Data/HRTable_0316-0016-NHC.tsv
- S2_Data/Activity_Data/HRTable_0316-0044-NHC.tsv
- S2_Data/Activity_Data/HRTable_0316-0058-NHC.tsv
- S2_Data/Activity_Data/HRTable_0316-0061-NHC.tsv
- S2_Data/Activity_Data/HRTable_0316-0073-NHC.tsv
- S2_Data/Activity_Data/HRTable_0316-0080-NHC.tsv
- S2_Data/Activity_Data/HRTable_0415-0001-NHC.tsv
[truncated: 651 more entries]
