# Supplementary material for: Beyond fitness tracking: The use of consumer-grade wearable data from normal volunteers in cardiovascular and lipidomics research
Source: PLoS Biol. 2018 Feb 27;16(2):e2004285. doi: 10.1371/journal.pbio.2004285 (PMC5828350; doi:10.1371/journal.pbio.2004285)
Supplement: S2 Data — (ZIP) [file pbio.2004285.s005.zip › S2_Data/Activity_Data/Consolidated_SleepDetailed.tsv]

SH-NHC-0020	0115-0050/NHC	2015-12-24	3:24	4:56	92	2015-12-24 03:24:00	2015-12-24 04:56:30
SH-NHC-0020	0115-0050/NHC	2015-12-25	23:22	0:51	88	2015-12-24 23:22:30	2015-12-25 00:51:00
SH-NHC-0020	0115-0050/NHC	2015-12-24	23:27	3:22	235	2015-12-23 23:27:30	2015-12-24 03:22:30
SH-NHC-0020	0115-0050/NHC	2015-12-26	23:28	5:08	340	2015-12-25 23:28:30	2015-12-26 05:08:30
SH-NHC-0020	0115-0050/NHC	2015-12-23	11:35	3:36	960	2015-12-22 11:35:47	2015-12-23 03:36:00
SH-NHC-0020	0115-0050/NHC	2015-12-25	1:02	6:27	325	2015-12-25 01:02:30	2015-12-25 06:27:30
SH-NHC-0020	0115-0050/NHC	2015-12-24	7:12	8:16	64	2015-12-24 07:12:30	2015-12-24 08:16:30
SH-NHC-0004	0115-0066/NHC	2015-11-10	2:02	8:44	402	2015-11-10 02:02:30	2015-11-10 08:44:30
SH-NHC-0004	0115-0066/NHC	2015-11-09	7:04	8:11	67	2015-11-09 07:04:00	2015-11-09 08:11:30
SH-NHC-0004	0115-0066/NHC	2015-11-08	0:15	6:04	349	2015-11-08 00:15:30	2015-11-08 06:04:30
SH-NHC-0004	0115-0066/NHC	2015-11-07	5:04	9:12	248	2015-11-07 05:04:00	2015-11-07 09:12:30
SH-NHC-0004	0115-0066/NHC	2015-11-07	13:49	14:54	64	2015-11-07 13:49:30	2015-11-07 14:54:00
SH-NHC-0004	0115-0066/NHC	2015-11-13	0:10	5:10	300	2015-11-13 00:10:00	2015-11-13 05:10:00
SH-NHC-0004	0115-0066/NHC	2015-11-10	14:08	15:45	97	2015-11-10 14:08:00	2015-11-10 15:45:30
SH-NHC-0004	0115-0066/NHC	2015-11-12	23:23	8:22	539	2015-11-11 23:23:30	2015-11-12 08:22:30
SH-NHC-0004	0115-0066/NHC	2015-11-11	23:23	4:08	284	2015-11-10 23:23:30	2015-11-11 04:08:00
SH-NHC-0004	0115-0066/NHC	2015-11-09	23:02	5:47	404	2015-11-08 23:02:30	2015-11-09 05:47:00
SH-NHC-0025	0115-0070/NHC	2016-01-01	23:26	1:22	115	2015-12-31 23:26:30	2016-1-01 01:22:00
SH-NHC-0025	0115-0070/NHC	2016-01-02	1:46	3:41	115	2016-1-02 01:46:00	2016-1-02 03:41:30
SH-NHC-0025	0115-0070/NHC	2016-01-01	5:04	7:15	131	2016-1-01 05:04:00	2016-1-01 07:15:30
SH-NHC-0025	0115-0070/NHC	2016-01-01	1:49	4:53	184	2016-1-01 01:49:00	2016-1-01 04:53:30
SH-NHC-0025	0115-0070/NHC	2016-01-04	22:57	1:15	137	2016-1-03 22:57:30	2016-1-04 01:15:00
SH-NHC-0025	0115-0070/NHC	2016-01-02	23:33	0:39	66	2016-1-01 23:33:30	2016-1-02 00:39:30
SH-NHC-0025	0115-0070/NHC	2016-01-03	21:58	7:12	554	2016-1-02 21:58:00	2016-1-03 07:12:00
SH-NHC-0025	0115-0070/NHC	2016-01-04	1:28	4:04	155	2016-1-04 01:28:30	2016-1-04 04:04:00
SH-NHC-0025	0115-0070/NHC	2016-01-04	5:17	6:24	67	2016-1-04 05:17:00	2016-1-04 06:24:30
SH-NHC-0025	0115-0070/NHC	2016-01-02	3:50	7:15	205	2016-1-02 03:50:00	2016-1-02 07:15:00
SH-NHC-0025	0115-0070/NHC	2016-01-02	9:07	10:33	86	2016-1-02 09:07:30	2016-1-02 10:33:30
SH-NHC-0025	0115-0070/NHC	2015-12-31	21:59	23:00	61	2015-12-31 21:59:00	2015-12-31 23:00:30
SH-NHC-0025	0115-0070/NHC	2015-12-31	23:07	0:07	60	2015-12-30 23:07:00	2015-12-31 00:07:30
SH-NHC-0025	0115-0070/NHC	2015-12-31	1:34	5:24	230	2015-12-31 01:34:00	2015-12-31 05:24:00
SH-NHC-0215	0115-0074/NHC	2017-01-01	1:33	9:01	448	2017-1-01 01:33:30	2017-1-01 09:01:30
SH-NHC-0215	0115-0074/NHC	2016-12-30	13:41	15:40	119	2016-12-30 13:41:00	2016-12-30 15:40:30
SH-NHC-0215	0115-0074/NHC	2017-01-03	1:50	6:23	273	2017-1-03 01:50:30	2017-1-03 06:23:30
SH-NHC-0215	0115-0074/NHC	2017-01-02	23:34	8:30	536	2017-1-01 23:34:30	2017-1-02 08:30:30
SH-NHC-0215	0115-0074/NHC	2016-12-31	0:13	9:04	530	2016-12-31 00:13:30	2016-12-31 09:04:00
SH-NHC-0024	0115-0075/NHC	2016-01-02	22:51	5:59	427	2016-1-01 22:51:30	2016-1-02 05:59:00
SH-NHC-0024	0115-0075/NHC	2015-12-31	22:33	5:38	425	2015-12-30 22:33:30	2015-12-31 05:38:30
SH-NHC-0024	0115-0075/NHC	2016-01-01	22:20	6:54	514	2015-12-31 22:20:00	2016-1-01 06:54:00
SH-NHC-0024	0115-0075/NHC	2016-01-03	21:59	4:00	361	2016-1-02 21:59:30	2016-1-03 04:00:30
SH-NHC-0024	0115-0075/NHC	2016-01-04	22:37	6:26	469	2016-1-03 22:37:00	2016-1-04 06:26:30
SH-NHC-0024	0115-0075/NHC	2016-01-03	4:41	7:09	148	2016-1-03 04:41:00	2016-1-03 07:09:30
SH-NHC-0173	0115-0093/NHC	2016-11-25	3:53	10:12	379	2016-11-25 03:53:00	2016-11-25 10:12:00
SH-NHC-0173	0115-0093/NHC	2016-11-27	2:59	9:13	374	2016-11-27 02:59:00	2016-11-27 09:13:00
SH-NHC-0173	0115-0093/NHC	2016-11-24	2:29	12:07	577	2016-11-24 02:29:43	2016-11-24 12:07:32
SH-NHC-0173	0115-0093/NHC	2016-11-26	1:31	8:48	437	2016-11-26 01:31:30	2016-11-26 08:48:30
SH-NHC-0173	0115-0093/NHC	2016-11-28	2:18	10:23	485	2016-11-28 02:18:30	2016-11-28 10:23:30
SH-NHC-0021	0115-0105/NHC	2015-12-25	2:16	11:45	569	2015-12-25 02:16:30	2015-12-25 11:45:30
SH-NHC-0021	0115-0105/NHC	2015-12-23	20:28	22:08	100	2015-12-23 20:28:00	2015-12-23 22:08:30
SH-NHC-0021	0115-0105/NHC	2015-12-26	6:21	13:15	414	2015-12-26 06:21:00	2015-12-26 13:15:30
SH-NHC-0021	0115-0105/NHC	2015-12-28	6:40	11:39	299	2015-12-28 06:40:00	2015-12-28 11:39:30
SH-NHC-0161	0116-0001/NHC	2016-11-16	1:05	7:28	383	2016-11-16 01:05:30	2016-11-16 07:28:30
SH-NHC-0161	0116-0001/NHC	2016-11-18	1:09	7:07	358	2016-11-18 01:09:00	2016-11-18 07:07:00
SH-NHC-0160	0116-0002/NHC	2016-11-16	2:00	8:22	381	2016-11-16 02:00:30	2016-11-16 08:22:00
SH-NHC-0160	0116-0002/NHC	2016-11-18	1:27	8:21	413	2016-11-18 01:27:30	2016-11-18 08:21:00
SH-NHC-0160	0116-0002/NHC	2016-11-17	0:14	7:00	406	2016-11-17 00:14:00	2016-11-17 07:00:30
SH-NHC-0132	0116-0003/NHC	2016-10-21	23:53	8:50	537	2016-10-20 23:53:30	2016-10-21 08:50:30
SH-NHC-0132	0116-0003/NHC	2016-10-19	0:28	8:51	503	2016-10-19 00:28:00	2016-10-19 08:51:00
SH-NHC-0132	0116-0003/NHC	2016-10-18	0:52	8:46	473	2016-10-18 00:52:30	2016-10-18 08:46:00
SH-NHC-0132	0116-0003/NHC	2016-10-20	0:56	2:12	76	2016-10-20 00:56:00	2016-10-20 02:12:30
SH-NHC-0132	0116-0003/NHC	2016-10-20	4:05	8:47	282	2016-10-20 04:05:00	2016-10-20 08:47:30
SH-NHC-0168	0116-0004/NHC	2016-11-24	0:36	7:15	399	2016-11-24 00:36:00	2016-11-24 07:15:00
SH-NHC-0168	0116-0004/NHC	2016-11-22	23:49	6:03	374	2016-11-21 23:49:00	2016-11-22 06:03:00
SH-NHC-0168	0116-0004/NHC	2016-11-25	3:20	8:54	334	2016-11-25 03:20:00	2016-11-25 08:54:00
SH-NHC-0168	0116-0004/NHC	2016-11-23	0:21	8:37	496	2016-11-23 00:21:00	2016-11-23 08:37:00
SH-NHC-0157	0116-0006/NHC	2016-11-13	0:57	9:45	528	2016-11-13 00:57:00	2016-11-13 09:45:30
SH-NHC-0157	0116-0006/NHC	2016-11-14	23:18	4:41	322	2016-11-13 23:18:30	2016-11-14 04:41:00
SH-NHC-0157	0116-0006/NHC	2016-11-15	23:53	8:11	498	2016-11-14 23:53:00	2016-11-15 08:11:30
SH-NHC-0157	0116-0006/NHC	2016-11-12	0:15	8:06	471	2016-11-12 00:15:30	2016-11-12 08:06:30
SH-NHC-0151	0116-0020/NHC	2016-11-07	0:01	6:35	393	2016-11-07 00:01:30	2016-11-07 06:35:00
SH-NHC-0151	0116-0020/NHC	2016-11-05	0:15	7:36	441	2016-11-05 00:15:30	2016-11-05 07:36:30
SH-NHC-0151	0116-0020/NHC	2016-11-08	20:30	6:49	618	2016-11-07 20:30:30	2016-11-08 06:49:00
SH-NHC-0151	0116-0020/NHC	2016-11-09	22:20	6:05	465	2016-11-08 22:20:30	2016-11-09 06:05:30
SH-NHC-0151	0116-0020/NHC	2016-11-06	22:01	6:48	527	2016-11-05 22:01:00	2016-11-06 06:48:00
SH-NHC-0139	0116-0032/NHC	2016-10-22	1:11	6:59	348	2016-10-22 01:11:00	2016-10-22 06:59:00
SH-NHC-0139	0116-0032/NHC	2016-10-24	1:12	6:38	326	2016-10-24 01:12:30	2016-10-24 06:38:30
SH-NHC-0139	0116-0032/NHC	2016-10-25	2:01	6:44	282	2016-10-25 02:01:30	2016-10-25 06:44:00
SH-NHC-0139	0116-0032/NHC	2016-10-23	0:32	6:34	362	2016-10-23 00:32:00	2016-10-23 06:34:30
SH-NHC-0033	0116-0033/NHC	2016-01-25	3:04	5:34	150	2016-1-25 03:04:00	2016-1-25 05:34:30
SH-NHC-0033	0116-0033/NHC	2016-01-25	7:39	8:51	72	2016-1-25 07:39:00	2016-1-25 08:51:30
SH-NHC-0033	0116-0033/NHC	2016-01-27	6:17	9:37	200	2016-1-27 06:17:00	2016-1-27 09:37:00
SH-NHC-0033	0116-0033/NHC	2016-01-24	1:25	3:48	143	2016-1-24 01:25:30	2016-1-24 03:48:30
SH-NHC-0033	0116-0033/NHC	2016-01-23	2:22	6:48	266	2016-1-23 02:22:30	2016-1-23 06:48:30
SH-NHC-0033	0116-0033/NHC	2016-01-25	1:21	3:02	101	2016-1-25 01:21:00	2016-1-25 03:02:30
SH-NHC-0136	0116-0037/NHC	2016-10-18	14:40	16:16	96	2016-10-18 14:40:00	2016-10-18 16:16:30
SH-NHC-0136	0116-0037/NHC	2016-10-22	0:20	9:26	546	2016-10-22 00:20:00	2016-10-22 09:26:00
SH-NHC-0136	0116-0037/NHC	2016-10-24	0:08	8:21	493	2016-10-24 00:08:00	2016-10-24 08:21:30
SH-NHC-0136	0116-0037/NHC	2016-10-23	1:14	10:01	527	2016-10-23 01:14:00	2016-10-23 10:01:00
SH-NHC-0136	0116-0037/NHC	2016-10-21	1:14	9:17	483	2016-10-21 01:14:30	2016-10-21 09:17:30
SH-NHC-0136	0116-0037/NHC	2016-10-19	0:16	6:43	386	2016-10-19 00:16:30	2016-10-19 06:43:00
SH-NHC-0136	0116-0037/NHC	2016-10-20	22:09	9:33	684	2016-10-19 22:09:00	2016-10-20 09:33:30
SH-NHC-0156	0116-0039/NHC	2016-11-15	22:10	6:01	471	2016-11-14 22:10:00	2016-11-15 06:01:30
SH-NHC-0156	0116-0039/NHC	2016-11-11	21:48	7:10	562	2016-11-10 21:48:30	2016-11-11 07:10:30
SH-NHC-0156	0116-0039/NHC	2016-11-14	21:54	5:00	425	2016-11-13 21:54:30	2016-11-14 05:00:00
SH-NHC-0156	0116-0039/NHC	2016-11-10	5:30	6:51	81	2016-11-10 05:30:00	2016-11-10 06:51:30
SH-NHC-0156	0116-0039/NHC	2016-11-12	22:30	7:16	525	2016-11-11 22:30:30	2016-11-12 07:16:00
SH-NHC-0156	0116-0039/NHC	2016-11-16	22:14	7:02	528	2016-11-15 22:14:00	2016-11-16 07:02:30
SH-NHC-0156	0116-0039/NHC	2016-11-13	21:51	7:10	559	2016-11-12 21:51:00	2016-11-13 07:10:30
SH-NHC-0186	0116-0043/NHC	2016-12-03	21:58	5:21	442	2016-12-02 21:58:30	2016-12-03 05:21:00
SH-NHC-0186	0116-0043/NHC	2016-12-04	1:43	8:24	401	2016-12-04 01:43:00	2016-12-04 08:24:30
SH-NHC-0186	0116-0043/NHC	2016-12-06	0:24	9:03	519	2016-12-06 00:24:00	2016-12-06 09:03:30
SH-NHC-0148	0116-0044/NHC	2016-11-05	2:26	9:00	394	2016-11-05 02:26:00	2016-11-05 09:00:30
SH-NHC-0148	0116-0044/NHC	2016-11-04	1:43	9:10	447	2016-11-04 01:43:00	2016-11-04 09:10:00
SH-NHC-0148	0116-0044/NHC	2016-11-03	0:42	8:35	473	2016-11-03 00:42:00	2016-11-03 08:35:00
SH-NHC-0148	0116-0044/NHC	2016-11-06	2:43	10:43	480	2016-11-06 02:43:30	2016-11-06 10:43:30
SH-NHC-0148	0116-0044/NHC	2016-11-07	23:48	7:38	470	2016-11-06 23:48:30	2016-11-07 07:38:30
SH-NHC-0142	0116-0045/NHC	2016-10-26	4:11	7:45	214	2016-10-26 04:11:00	2016-10-26 07:45:00
SH-NHC-0142	0116-0045/NHC	2016-10-30	22:36	5:12	396	2016-10-29 22:36:00	2016-10-30 05:12:30
SH-NHC-0142	0116-0045/NHC	2016-10-31	0:55	7:11	375	2016-10-31 00:55:30	2016-10-31 07:11:00
SH-NHC-0142	0116-0045/NHC	2016-10-30	6:54	8:15	80	2016-10-30 06:54:30	2016-10-30 08:15:00
SH-NHC-0142	0116-0045/NHC	2016-10-25	15:24	16:30	66	2016-10-25 15:24:30	2016-10-25 16:30:30
SH-NHC-0142	0116-0045/NHC	2016-10-28	1:07	8:28	441	2016-10-28 01:07:00	2016-10-28 08:28:00
SH-NHC-0142	0116-0045/NHC	2016-10-30	13:16	14:16	60	2016-10-30 13:16:30	2016-10-30 14:16:30
SH-NHC-0137	0116-0047/NHC	2016-10-22	22:31	3:12	281	2016-10-21 22:31:08	2016-10-22 03:12:36
SH-NHC-0137	0116-0047/NHC	2016-10-23	21:30	3:44	374	2016-10-22 21:30:00	2016-10-23 03:44:30
SH-NHC-0137	0116-0047/NHC	2016-10-21	0:30	4:44	254	2016-10-21 00:30:22	2016-10-21 04:44:45
SH-NHC-0169	0116-0053/NHC	2016-11-22	22:30	6:51	501	2016-11-21 22:30:00	2016-11-22 06:51:00
SH-NHC-0169	0116-0053/NHC	2016-11-25	0:40	6:33	353	2016-11-25 00:40:30	2016-11-25 06:33:30
SH-NHC-0169	0116-0053/NHC	2016-11-24	0:45	6:57	372	2016-11-24 00:45:00	2016-11-24 06:57:00
SH-NHC-0169	0116-0053/NHC	2016-11-23	23:56	6:33	397	2016-11-22 23:56:00	2016-11-23 06:33:30
SH-NHC-0174	0116-0054/NHC	2016-11-28	1:31	7:18	346	2016-11-28 01:31:30	2016-11-28 07:18:00
SH-NHC-0174	0116-0054/NHC	2016-11-29	23:03	7:31	508	2016-11-28 23:03:30	2016-11-29 07:31:30
SH-NHC-0174	0116-0054/NHC	2016-11-27	1:55	8:57	422	2016-11-27 01:55:00	2016-11-27 08:57:30
SH-NHC-0244	0116-0061/NHC	2017-02-03	0:40	8:04	444	2017-2-03 00:40:00	2017-2-03 08:04:00
SH-NHC-0244	0116-0061/NHC	2017-02-07	1:41	6:21	280	2017-2-07 01:41:00	2017-2-07 06:21:00
SH-NHC-0244	0116-0061/NHC	2017-02-06	1:15	8:40	445	2017-2-06 01:15:00	2017-2-06 08:40:00
SH-NHC-0244	0116-0061/NHC	2017-02-06	16:31	17:48	76	2017-2-06 16:31:30	2017-2-06 17:48:00
SH-NHC-0244	0116-0061/NHC	2017-02-04	23:54	7:55	481	2017-2-03 23:54:00	2017-2-04 07:55:30
SH-NHC-0180	0116-0069/NHC	2016-12-02	23:14	1:42	148	2016-12-01 23:14:30	2016-12-02 01:42:30
SH-NHC-0180	0116-0069/NHC	2016-12-04	0:18	2:03	104	2016-12-04 00:18:30	2016-12-04 02:03:00
SH-NHC-0180	0116-0069/NHC	2016-12-03	23:08	7:13	485	2016-12-02 23:08:00	2016-12-03 07:13:00
SH-NHC-0180	0116-0069/NHC	2016-11-30	23:48	6:48	420	2016-11-29 23:48:00	2016-11-30 06:48:00
SH-NHC-0180	0116-0069/NHC	2016-12-04	5:01	6:28	87	2016-12-04 05:01:00	2016-12-04 06:28:00
SH-NHC-0180	0116-0069/NHC	2016-12-05	23:54	6:52	418	2016-12-04 23:54:30	2016-12-05 06:52:30
SH-NHC-0180	0116-0069/NHC	2016-12-01	23:50	5:20	330	2016-11-30 23:50:00	2016-12-01 05:20:00
SH-NHC-0180	0116-0069/NHC	2016-12-02	3:22	5:53	151	2016-12-02 03:22:30	2016-12-02 05:53:30
SH-NHC-0040	0116-0070/NHC	2016-02-24	20:22	10:39	856	2016-2-23 20:22:25	2016-2-24 10:39:00
SH-NHC-0040	0116-0070/NHC	2016-02-25	13:45	17:17	212	2016-2-25 13:45:30	2016-2-25 17:17:30
SH-NHC-0040	0116-0070/NHC	2016-02-26	1:50	8:39	409	2016-2-26 01:50:30	2016-2-26 08:39:30
SH-NHC-0040	0116-0070/NHC	2016-02-27	1:02	11:22	620	2016-2-27 01:02:00	2016-2-27 11:22:30
SH-NHC-0040	0116-0070/NHC	2016-02-28	3:08	11:31	503	2016-2-28 03:08:30	2016-2-28 11:31:30
SH-NHC-0040	0116-0070/NHC	2016-02-29	2:09	10:13	483	2016-2-29 02:09:30	2016-2-29 10:13:00
SH-NHC-0040	0116-0070/NHC	2016-03-01	0:55	11:14	618	2016-3-01 00:55:30	2016-3-01 11:14:00
SH-NHC-0279	0117-0019/NHC	2017-03-05	0:14	8:03	469	2017-3-05 00:14:00	2017-3-05 08:03:00
SH-NHC-0279	0117-0019/NHC	2017-03-03	21:51	4:49	418	2017-3-02 21:51:00	2017-3-03 04:49:00
SH-NHC-0279	0117-0019/NHC	2017-03-02	23:59	8:14	495	2017-3-01 23:59:00	2017-3-02 08:14:00
SH-NHC-0279	0117-0019/NHC	2017-03-04	0:01	9:25	564	2017-3-04 00:01:00	2017-3-04 09:25:30
SH-NHC-0279	0117-0019/NHC	2017-03-06	1:00	9:01	480	2017-3-06 01:00:30	2017-3-06 09:01:00
SH-NHC-0276	0117-0022/NHC	2017-02-28	2:39	8:03	324	2017-2-28 02:39:00	2017-2-28 08:03:30
SH-NHC-0276	0117-0022/NHC	2017-03-03	2:19	6:05	226	2017-3-03 02:19:30	2017-3-03 06:05:30
SH-NHC-0276	0117-0022/NHC	2017-03-01	1:47	6:27	280	2017-3-01 01:47:00	2017-3-01 06:27:00
SH-NHC-0276	0117-0022/NHC	2017-03-02	0:51	7:18	386	2017-3-02 00:51:30	2017-3-02 07:18:00
SH-NHC-0276	0117-0022/NHC	2017-03-03	22:26	0:29	123	2017-3-02 22:26:00	2017-3-03 00:29:00
SH-NHC-0247	0117-0034/NHC	2017-02-09	0:02	5:26	323	2017-2-09 00:02:30	2017-2-09 05:26:00
SH-NHC-0247	0117-0034/NHC	2017-02-10	22:08	5:17	429	2017-2-09 22:08:00	2017-2-10 05:17:30
SH-NHC-0247	0117-0034/NHC	2017-02-08	0:17	6:03	346	2017-2-08 00:17:30	2017-2-08 06:03:30
SH-NHC-0247	0117-0034/NHC	2017-02-11	7:24	9:27	123	2017-2-11 07:24:00	2017-2-11 09:27:00
SH-NHC-0296	0117-0037/NHC	2017-03-16	14:54	21:35	401	2017-3-16 14:54:00	2017-3-16 21:35:30
SH-NHC-0296	0117-0037/NHC	2017-03-15	23:30	7:50	500	2017-3-14 23:30:00	2017-3-15 07:50:30
SH-NHC-0296	0117-0037/NHC	2017-03-13	23:21	9:25	604	2017-3-12 23:21:00	2017-3-13 09:25:30
SH-NHC-0298	0117-0045/NHC	2017-03-14	0:00	7:08	428	2017-3-14 00:00:00	2017-3-14 07:08:30
SH-NHC-0298	0117-0045/NHC	2017-03-11	1:46	9:20	453	2017-3-11 01:46:30	2017-3-11 09:20:00
SH-NHC-0298	0117-0045/NHC	2017-03-13	0:25	7:12	407	2017-3-13 00:25:00	2017-3-13 07:12:30
SH-NHC-0298	0117-0045/NHC	2017-03-12	0:45	9:18	513	2017-3-12 00:45:00	2017-3-12 09:18:30
SH-NHC-0298	0117-0045/NHC	2017-03-15	0:10	7:27	436	2017-3-15 00:10:30	2017-3-15 07:27:00
SH-NHC-0278	0117-0047/NHC	2017-03-03	23:10	5:24	374	2017-3-02 23:10:00	2017-3-03 05:24:30
SH-NHC-0278	0117-0047/NHC	2017-03-05	23:00	7:44	524	2017-3-04 23:00:30	2017-3-05 07:44:30
SH-NHC-0278	0117-0047/NHC	2017-03-07	23:19	5:22	363	2017-3-06 23:19:00	2017-3-07 05:22:00
SH-NHC-0278	0117-0047/NHC	2017-03-04	0:28	7:50	442	2017-3-04 00:28:30	2017-3-04 07:50:30
SH-NHC-0278	0117-0047/NHC	2017-03-06	22:52	5:32	400	2017-3-05 22:52:30	2017-3-06 05:32:30
SH-NHC-0278	0117-0047/NHC	2017-03-02	23:10	5:55	404	2017-3-01 23:10:30	2017-3-02 05:55:00
SH-NHC-0171	0215-0004/NHC	2016-11-25	19:16	21:33	137	2016-11-25 19:16:30	2016-11-25 21:33:30
SH-NHC-0171	0215-0004/NHC	2016-11-28	23:01	5:15	374	2016-11-27 23:01:00	2016-11-28 05:15:30
SH-NHC-0171	0215-0004/NHC	2016-11-27	0:42	8:44	482	2016-11-27 00:42:00	2016-11-27 08:44:00
SH-NHC-0171	0215-0004/NHC	2016-11-25	23:48	5:19	331	2016-11-24 23:48:00	2016-11-25 05:19:00
SH-NHC-0171	0215-0004/NHC	2016-11-23	23:34	5:19	344	2016-11-22 23:34:30	2016-11-23 05:19:00
SH-NHC-0171	0215-0004/NHC	2016-11-26	0:12	5:14	302	2016-11-26 00:12:30	2016-11-26 05:14:30
SH-NHC-0171	0215-0004/NHC	2016-11-24	22:47	5:57	430	2016-11-23 22:47:00	2016-11-24 05:57:30
SH-NHC-0170	0215-0007/NHC	2016-11-25	23:34	4:42	307	2016-11-24 23:34:30	2016-11-25 04:42:00
SH-NHC-0170	0215-0007/NHC	2016-11-22	22:41	4:44	363	2016-11-21 22:41:30	2016-11-22 04:44:30
SH-NHC-0170	0215-0007/NHC	2016-11-23	21:53	4:42	409	2016-11-22 21:53:00	2016-11-23 04:42:30
SH-NHC-0170	0215-0007/NHC	2016-11-24	23:25	4:43	318	2016-11-23 23:25:00	2016-11-24 04:43:30
SH-NHC-0030	0215-0011/NHC	2016-01-16	16:55	18:21	86	2016-1-16 16:55:30	2016-1-16 18:21:30
SH-NHC-0030	0215-0011/NHC	2016-01-18	12:25	13:54	89	2016-1-18 12:25:00	2016-1-18 13:54:00
SH-NHC-0030	0215-0011/NHC	2016-01-13	7:38	9:56	138	2016-1-13 07:38:00	2016-1-13 09:56:00
SH-NHC-0030	0215-0011/NHC	2016-01-14	1:21	6:09	288	2016-1-14 01:21:00	2016-1-14 06:09:00
SH-NHC-0030	0215-0011/NHC	2016-01-17	0:25	8:34	489	2016-1-17 00:25:30	2016-1-17 08:34:30
SH-NHC-0030	0215-0011/NHC	2016-01-14	22:43	1:07	144	2016-1-13 22:43:00	2016-1-14 01:07:00
SH-NHC-0030	0215-0011/NHC	2016-01-13	15:10	16:37	87	2016-1-13 15:10:00	2016-1-13 16:37:00
SH-NHC-0030	0215-0011/NHC	2016-01-15	7:06	9:23	137	2016-1-15 07:06:00	2016-1-15 09:23:30
SH-NHC-0030	0215-0011/NHC	2016-01-15	1:28	6:30	302	2016-1-15 01:28:00	2016-1-15 06:30:00
SH-NHC-0012	0215-0013/NHC	2015-12-07	23:05	6:11	426	2015-12-06 23:05:00	2015-12-07 06:11:30
SH-NHC-0012	0215-0013/NHC	2015-12-05	22:21	8:14	593	2015-12-04 22:21:30	2015-12-05 08:14:30
SH-NHC-0012	0215-0013/NHC	2015-12-04	23:35	6:30	415	2015-12-03 23:35:00	2015-12-04 06:30:30
SH-NHC-0012	0215-0013/NHC	2015-12-03	22:30	14:31	960	2015-12-02 22:30:03	2015-12-03 14:31:00
SH-NHC-0012	0215-0013/NHC	2015-12-06	23:19	8:15	536	2015-12-05 23:19:30	2015-12-06 08:15:30
SH-NHC-0012	0215-0013/NHC	2015-12-07	8:43	9:43	60	2015-12-07 08:43:00	2015-12-07 09:43:30
SH-NHC-0029	0215-0018/NHC	2016-01-18	16:18	17:35	77	2016-1-18 16:18:00	2016-1-18 17:35:30
SH-NHC-0029	0215-0018/NHC	2016-01-15	23:29	3:36	247	2016-1-14 23:29:00	2016-1-15 03:36:00
SH-NHC-0029	0215-0018/NHC	2016-01-14	23:41	6:41	420	2016-1-13 23:41:30	2016-1-14 06:41:30
SH-NHC-0029	0215-0018/NHC	2016-01-15	3:46	6:42	175	2016-1-15 03:46:30	2016-1-15 06:42:00
SH-NHC-0029	0215-0018/NHC	2016-01-13	23:49	6:45	416	2016-1-12 23:49:30	2016-1-13 06:45:30
SH-NHC-0176	0215-0033/NHC	2016-11-26	22:11	5:42	451	2016-11-25 22:11:00	2016-11-26 05:42:00
SH-NHC-0176	0215-0033/NHC	2016-11-25	20:27	5:34	547	2016-11-24 20:27:30	2016-11-25 05:34:30
SH-NHC-0176	0215-0033/NHC	2016-11-27	23:36	9:20	584	2016-11-26 23:36:30	2016-11-27 09:20:30
SH-NHC-0176	0215-0033/NHC	2016-11-27	13:26	15:38	132	2016-11-27 13:26:30	2016-11-27 15:38:30
SH-NHC-0176	0215-0033/NHC	2016-11-28	23:48	5:44	356	2016-11-27 23:48:30	2016-11-28 05:44:30
SH-NHC-0176	0215-0033/NHC	2016-11-29	1:05	5:49	284	2016-11-29 01:05:30	2016-11-29 05:49:30
SH-NHC-0011	0215-0037/NHC	2015-12-04	22:37	0:45	128	2015-12-03 22:37:00	2015-12-04 00:45:30
SH-NHC-0011	0215-0037/NHC	2015-12-05	12:53	14:46	113	2015-12-05 12:53:00	2015-12-05 14:46:30
SH-NHC-0011	0215-0037/NHC	2015-12-06	23:12	6:50	458	2015-12-05 23:12:30	2015-12-06 06:50:30
SH-NHC-0011	0215-0037/NHC	2015-12-04	0:54	3:33	159	2015-12-04 00:54:30	2015-12-04 03:33:30
SH-NHC-0011	0215-0037/NHC	2015-12-08	22:30	2:49	259	2015-12-07 22:30:30	2015-12-08 02:49:30
SH-NHC-0011	0215-0037/NHC	2015-12-04	3:35	6:23	168	2015-12-04 03:35:00	2015-12-04 06:23:00
SH-NHC-0011	0215-0037/NHC	2015-12-07	22:47	6:10	443	2015-12-06 22:47:00	2015-12-07 06:10:00
SH-NHC-0022	0215-0045/NHC	2015-12-28	3:46	7:12	206	2015-12-28 03:46:00	2015-12-28 07:12:00
SH-NHC-0022	0215-0045/NHC	2015-12-24	2:26	7:03	277	2015-12-24 02:26:30	2015-12-24 07:03:30
SH-NHC-0022	0215-0045/NHC	2015-12-27	8:28	9:42	73	2015-12-27 08:28:30	2015-12-27 09:42:00
SH-NHC-0022	0215-0045/NHC	2015-12-27	3:02	8:09	307	2015-12-27 03:02:00	2015-12-27 08:09:30
SH-NHC-0022	0215-0045/NHC	2015-12-26	22:43	4:29	345	2015-12-25 22:43:30	2015-12-26 04:29:00
SH-NHC-0146	0216-0002/NHC	2016-11-03	22:35	6:37	482	2016-11-02 22:35:00	2016-11-03 06:37:30
SH-NHC-0146	0216-0002/NHC	2016-11-02	23:35	6:40	424	2016-11-01 23:35:30	2016-11-02 06:40:00
SH-NHC-0146	0216-0002/NHC	2016-11-04	23:10	2:27	197	2016-11-03 23:10:30	2016-11-04 02:27:30
SH-NHC-0146	0216-0002/NHC	2016-11-01	23:20	6:42	442	2016-10-31 23:20:00	2016-11-01 06:42:00
SH-NHC-0146	0216-0002/NHC	2016-11-04	4:06	6:42	156	2016-11-04 04:06:00	2016-11-04 06:42:30
SH-NHC-0145	0216-0003/NHC	2016-11-04	23:08	6:40	451	2016-11-03 23:08:30	2016-11-04 06:40:00
SH-NHC-0145	0216-0003/NHC	2016-11-02	23:32	6:40	427	2016-11-01 23:32:30	2016-11-02 06:40:00
SH-NHC-0145	0216-0003/NHC	2016-11-03	23:01	5:19	378	2016-11-02 23:01:00	2016-11-03 05:19:00
SH-NHC-0145	0216-0003/NHC	2016-11-01	23:17	6:42	445	2016-10-31 23:17:00	2016-11-01 06:42:00
SH-NHC-0183	0216-0008/NHC	2016-12-04	21:04	4:40	456	2016-12-03 21:04:00	2016-12-04 04:40:30
SH-NHC-0183	0216-0008/NHC	2016-12-05	21:48	6:36	528	2016-12-04 21:48:00	2016-12-05 06:36:30
SH-NHC-0183	0216-0008/NHC	2016-12-03	22:18	2:50	272	2016-12-02 22:18:30	2016-12-03 02:50:30
SH-NHC-0181	0216-0010/NHC	2016-12-02	2:11	7:16	305	2016-12-02 02:11:30	2016-12-02 07:16:30
SH-NHC-0181	0216-0010/NHC	2016-12-05	2:16	7:47	330	2016-12-05 02:16:30	2016-12-05 07:47:00
SH-NHC-0181	0216-0010/NHC	2016-12-01	1:46	8:13	387	2016-12-01 01:46:00	2016-12-01 08:13:00
SH-NHC-0181	0216-0010/NHC	2016-12-04	2:14	9:16	422	2016-12-04 02:14:00	2016-12-04 09:16:00
SH-NHC-0181	0216-0010/NHC	2016-12-03	1:59	7:45	346	2016-12-03 01:59:00	2016-12-03 07:45:30
SH-NHC-0181	0216-0010/NHC	2016-11-30	1:59	7:01	302	2016-11-30 01:59:30	2016-11-30 07:01:30
SH-NHC-0041	0216-0051/NHC	2016-03-04	23:47	6:30	403	2016-3-03 23:47:30	2016-3-04 06:30:30
SH-NHC-0041	0216-0051/NHC	2016-03-03	19:24	4:10	526	2016-3-02 19:24:30	2016-3-03 04:10:30
SH-NHC-0041	0216-0051/NHC	2016-02-28	21:53	4:53	420	2016-2-27 21:53:00	2016-2-28 04:53:00
SH-NHC-0041	0216-0051/NHC	2016-02-27	2:22	4:59	156	2016-2-27 02:22:30	2016-2-27 04:59:00
SH-NHC-0293	0217-0002/NHC	2017-03-11	8:33	10:42	129	2017-3-11 08:33:30	2017-3-11 10:42:30
SH-NHC-0293	0217-0002/NHC	2017-03-12	22:48	9:22	634	2017-3-11 22:48:30	2017-3-12 09:22:30
SH-NHC-0293	0217-0002/NHC	2017-03-10	23:20	6:11	410	2017-3-09 23:20:30	2017-3-10 06:11:00
SH-NHC-0293	0217-0002/NHC	2017-03-13	0:48	8:41	473	2017-3-13 00:48:00	2017-3-13 08:41:00
SH-NHC-0293	0217-0002/NHC	2017-03-11	13:28	16:34	186	2017-3-11 13:28:00	2017-3-11 16:34:30
SH-NHC-0293	0217-0002/NHC	2017-03-14	0:56	8:16	440	2017-3-14 00:56:00	2017-3-14 08:16:30
SH-NHC-0293	0217-0002/NHC	2017-03-11	23:44	6:34	410	2017-3-10 23:44:00	2017-3-11 06:34:00
SH-NHC-0291	0217-0026/NHC	2017-03-09	23:26	6:17	411	2017-3-08 23:26:30	2017-3-09 06:17:30
SH-NHC-0291	0217-0026/NHC	2017-03-10	23:07	6:12	425	2017-3-09 23:07:30	2017-3-10 06:12:30
SH-NHC-0291	0217-0026/NHC	2017-03-13	0:06	6:37	390	2017-3-13 00:06:30	2017-3-13 06:37:00
SH-NHC-0291	0217-0026/NHC	2017-03-11	15:51	17:08	77	2017-3-11 15:51:30	2017-3-11 17:08:30
SH-NHC-0291	0217-0026/NHC	2017-03-11	0:19	6:55	396	2017-3-11 00:19:30	2017-3-11 06:55:30
SH-NHC-0291	0217-0026/NHC	2017-03-12	0:45	7:43	418	2017-3-12 00:45:00	2017-3-12 07:43:30
SH-NHC-0283	0217-0034/NHC	2017-03-06	1:33	8:47	434	2017-3-06 01:33:00	2017-3-06 08:47:30
SH-NHC-0283	0217-0034/NHC	2017-03-05	16:15	17:39	84	2017-3-05 16:15:00	2017-3-05 17:39:30
SH-NHC-0283	0217-0034/NHC	2017-03-05	2:28	7:13	285	2017-3-05 02:28:30	2017-3-05 07:13:30
SH-NHC-0283	0217-0034/NHC	2017-03-03	1:34	7:10	336	2017-3-03 01:34:00	2017-3-03 07:10:30
SH-NHC-0283	0217-0034/NHC	2017-03-07	2:30	7:33	302	2017-3-07 02:30:30	2017-3-07 07:33:00
SH-NHC-0283	0217-0034/NHC	2017-03-04	1:07	7:51	404	2017-3-04 01:07:00	2017-3-04 07:51:00
SH-NHC-0292	0217-0037/NHC	2017-03-12	23:57	10:21	624	2017-3-11 23:57:00	2017-3-12 10:21:30
SH-NHC-0292	0217-0037/NHC	2017-03-13	23:58	5:43	344	2017-3-12 23:58:30	2017-3-13 05:43:00
SH-NHC-0292	0217-0037/NHC	2017-03-10	23:05	5:35	390	2017-3-09 23:05:00	2017-3-10 05:35:00
SH-NHC-0292	0217-0037/NHC	2017-03-14	23:57	5:37	340	2017-3-13 23:57:00	2017-3-14 05:37:30
SH-NHC-0292	0217-0037/NHC	2017-03-11	22:56	9:51	655	2017-3-10 22:56:30	2017-3-11 09:51:30
SH-NHC-0292	0217-0037/NHC	2017-03-11	15:06	18:03	177	2017-3-11 15:06:30	2017-3-11 18:03:30
SH-NHC-0261	0217-0038/NHC	2017-03-19	3:50	6:44	174	2017-3-19 03:50:00	2017-3-19 06:44:30
SH-NHC-0261	0217-0038/NHC	2017-03-21	23:17	6:33	436	2017-3-20 23:17:00	2017-3-21 06:33:00
SH-NHC-0261	0217-0038/NHC	2017-03-17	23:01	3:45	284	2017-3-16 23:01:00	2017-3-17 03:45:30
SH-NHC-0261	0217-0038/NHC	2017-03-19	22:57	1:53	176	2017-3-18 22:57:00	2017-3-19 01:53:00
SH-NHC-0261	0217-0038/NHC	2017-03-17	11:58	13:05	67	2017-3-17 11:58:00	2017-3-17 13:05:30
SH-NHC-0261	0217-0038/NHC	2017-03-18	23:06	7:13	487	2017-3-17 23:06:00	2017-3-18 07:13:30
SH-NHC-0261	0217-0038/NHC	2017-03-20	23:35	4:56	321	2017-3-19 23:35:00	2017-3-20 04:56:30
SH-NHC-0261	0217-0038/NHC	2017-03-17	4:58	6:15	77	2017-3-17 04:58:30	2017-3-17 06:15:30
SH-NHC-0028	0315-0061/NHC	2016-01-07	9:59	11:03	64	2016-1-07 09:59:00	2016-1-07 11:03:30
SH-NHC-0028	0315-0061/NHC	2016-01-08	23:11	0:36	85	2016-1-07 23:11:00	2016-1-08 00:36:00
SH-NHC-0028	0315-0061/NHC	2016-01-08	1:37	8:51	434	2016-1-08 01:37:30	2016-1-08 08:51:30
SH-NHC-0028	0315-0061/NHC	2016-01-09	23:13	1:24	131	2016-1-08 23:13:00	2016-1-09 01:24:30
SH-NHC-0028	0315-0061/NHC	2016-01-09	1:54	8:20	386	2016-1-09 01:54:30	2016-1-09 08:20:30
SH-NHC-0028	0315-0061/NHC	2016-01-10	0:20	1:51	91	2016-1-10 00:20:30	2016-1-10 01:51:30
SH-NHC-0028	0315-0061/NHC	2016-01-10	2:11	8:27	375	2016-1-10 02:11:30	2016-1-10 08:27:00
SH-NHC-0028	0315-0061/NHC	2016-01-11	5:24	8:54	210	2016-1-11 05:24:30	2016-1-11 08:54:30
SH-NHC-0046	0315-0073/NHC	2016-03-28	7:30	23:31	960	2016-3-28 07:30:57	2016-3-28 23:31:00
SH-NHC-0031	0315-0074/NHC	2016-01-18	13:29	13:42	12	2016-1-18 13:29:59	2016-1-18 13:42:11
SH-NHC-0031	0315-0074/NHC	2016-01-23	2:37	11:01	504	2016-1-23 02:37:00	2016-1-23 11:01:30
SH-NHC-0031	0315-0074/NHC	2016-01-24	15:23	17:32	129	2016-1-24 15:23:00	2016-1-24 17:32:00
SH-NHC-0031	0315-0074/NHC	2016-01-20	0:50	6:23	333	2016-1-20 00:50:30	2016-1-20 06:23:30
SH-NHC-0031	0315-0074/NHC	2016-01-22	23:24	6:40	435	2016-1-21 23:24:30	2016-1-22 06:40:00
SH-NHC-0031	0315-0074/NHC	2016-01-21	1:18	6:18	300	2016-1-21 01:18:00	2016-1-21 06:18:00
SH-NHC-0027	0315-0076/NHC	2016-01-12	0:49	7:07	377	2016-1-12 00:49:30	2016-1-12 07:07:00
SH-NHC-0027	0315-0076/NHC	2016-01-10	0:27	9:58	570	2016-1-10 00:27:30	2016-1-10 09:58:00
SH-NHC-0027	0315-0076/NHC	2016-01-11	1:04	5:50	286	2016-1-11 01:04:00	2016-1-11 05:50:30
SH-NHC-0027	0315-0076/NHC	2016-01-11	6:13	7:48	95	2016-1-11 06:13:30	2016-1-11 07:48:30
SH-NHC-0034	0315-0105/NHC	2016-02-02	23:27	1:56	149	2016-2-01 23:27:00	2016-2-02 01:56:30
SH-NHC-0034	0315-0105/NHC	2016-02-04	10:11	11:18	67	2016-2-04 10:11:00	2016-2-04 11:18:30
SH-NHC-0034	0315-0105/NHC	2016-02-01	0:15	7:24	429	2016-2-01 00:15:00	2016-2-01 07:24:30
SH-NHC-0034	0315-0105/NHC	2016-02-04	0:51	7:38	407	2016-2-04 00:51:00	2016-2-04 07:38:30
SH-NHC-0034	0315-0105/NHC	2016-02-03	23:46	7:23	457	2016-2-02 23:46:00	2016-2-03 07:23:00
SH-NHC-0034	0315-0105/NHC	2016-02-02	1:58	6:43	285	2016-2-02 01:58:00	2016-2-02 06:43:00
SH-NHC-0144	0316-0005/NHC	2016-11-01	23:29	6:09	400	2016-10-31 23:29:00	2016-11-01 06:09:30
SH-NHC-0144	0316-0005/NHC	2016-10-31	23:03	6:22	439	2016-10-30 23:03:00	2016-10-31 06:22:00
SH-NHC-0144	0316-0005/NHC	2016-10-29	22:30	7:27	537	2016-10-28 22:30:30	2016-10-29 07:27:30
SH-NHC-0177	0316-0015/NHC	2016-11-27	22:55	7:14	499	2016-11-26 22:55:00	2016-11-27 07:14:30
SH-NHC-0177	0316-0015/NHC	2016-11-29	23:22	6:04	401	2016-11-28 23:22:30	2016-11-29 06:04:00
SH-NHC-0177	0316-0015/NHC	2016-11-30	22:56	6:06	430	2016-11-29 22:56:00	2016-11-30 06:06:00
SH-NHC-0177	0316-0015/NHC	2016-12-01	0:51	6:07	316	2016-12-01 00:51:00	2016-12-01 06:07:00
SH-NHC-0177	0316-0015/NHC	2016-11-28	22:42	6:06	444	2016-11-27 22:42:00	2016-11-28 06:06:00
SH-NHC-0177	0316-0015/NHC	2016-11-26	22:48	7:22	514	2016-11-25 22:48:00	2016-11-26 07:22:30
SH-NHC-0149	0316-0016/NHC	2016-11-07	1:20	8:48	448	2016-11-07 01:20:30	2016-11-07 08:48:30
SH-NHC-0149	0316-0016/NHC	2016-11-04	1:12	8:38	445	2016-11-04 01:12:30	2016-11-04 08:38:00
SH-NHC-0149	0316-0016/NHC	2016-11-05	2:07	8:49	402	2016-11-05 02:07:00	2016-11-05 08:49:00
SH-NHC-0153	0316-0044/NHC	2016-11-08	1:10	7:11	361	2016-11-08 01:10:30	2016-11-08 07:11:30
SH-NHC-0153	0316-0044/NHC	2016-11-09	22:51	6:56	484	2016-11-08 22:51:30	2016-11-09 06:56:00
SH-NHC-0153	0316-0044/NHC	2016-11-10	1:04	7:03	359	2016-11-10 01:04:00	2016-11-10 07:03:30
SH-NHC-0153	0316-0044/NHC	2016-11-11	0:27	7:19	411	2016-11-11 00:27:30	2016-11-11 07:19:00
SH-NHC-0207	0316-0058/NHC	2016-12-27	23:47	7:36	468	2016-12-26 23:47:30	2016-12-27 07:36:00
SH-NHC-0207	0316-0058/NHC	2016-12-26	23:43	7:51	488	2016-12-25 23:43:30	2016-12-26 07:51:30
SH-NHC-0207	0316-0058/NHC	2016-12-23	23:17	5:43	386	2016-12-22 23:17:00	2016-12-23 05:43:30
SH-NHC-0207	0316-0058/NHC	2016-12-24	23:31	6:42	430	2016-12-23 23:31:30	2016-12-24 06:42:00
SH-NHC-0207	0316-0058/NHC	2016-12-25	23:10	7:56	525	2016-12-24 23:10:30	2016-12-25 07:56:00
SH-NHC-0045	0316-0061/NHC	2016-03-24	5:35	8:07	152	2016-3-24 05:35:00	2016-3-24 08:07:00
SH-NHC-0045	0316-0061/NHC	2016-03-26	23:43	7:53	489	2016-3-25 23:43:30	2016-3-26 07:53:00
SH-NHC-0045	0316-0061/NHC	2016-03-25	0:30	6:54	384	2016-3-25 00:30:00	2016-3-25 06:54:30
SH-NHC-0167	0316-0073/NHC	2016-11-19	2:48	9:10	382	2016-11-19 02:48:00	2016-11-19 09:10:00
SH-NHC-0167	0316-0073/NHC	2016-11-20	3:25	7:55	270	2016-11-20 03:25:00	2016-11-20 07:55:00
SH-NHC-0167	0316-0073/NHC	2016-11-21	2:08	7:10	301	2016-11-21 02:08:30	2016-11-21 07:10:00
SH-NHC-0167	0316-0073/NHC	2016-11-22	2:51	6:57	246	2016-11-22 02:51:00	2016-11-22 06:57:00
SH-NHC-0167	0316-0073/NHC	2016-11-23	0:01	7:18	436	2016-11-23 00:01:30	2016-11-23 07:18:00
SH-NHC-0167	0316-0073/NHC	2016-11-23	16:12	19:30	198	2016-11-23 16:12:30	2016-11-23 19:30:30
SH-NHC-0154	0316-0080/NHC	2016-11-09	23:17	7:35	498	2016-11-08 23:17:00	2016-11-09 07:35:00
SH-NHC-0154	0316-0080/NHC	2016-11-10	13:53	15:16	83	2016-11-10 13:53:00	2016-11-10 15:16:30
SH-NHC-0154	0316-0080/NHC	2016-11-12	8:35	9:42	66	2016-11-12 08:35:30	2016-11-12 09:42:00
SH-NHC-0154	0316-0080/NHC	2016-11-11	23:47	6:04	377	2016-11-10 23:47:00	2016-11-11 06:04:00
SH-NHC-0154	0316-0080/NHC	2016-11-10	23:10	7:43	512	2016-11-09 23:10:30	2016-11-10 07:43:00
SH-NHC-0154	0316-0080/NHC	2016-11-12	22:47	7:09	501	2016-11-11 22:47:30	2016-11-12 07:09:00
SH-NHC-0019	0415-0001/NHC	2015-12-17	3:31	5:18	107	2015-12-17 03:31:00	2015-12-17 05:18:30
SH-NHC-0019	0415-0001/NHC	2015-12-13	22:22	14:23	960	2015-12-12 22:22:24	2015-12-13 14:23:00
SH-NHC-0019	0415-0001/NHC	2015-12-17	5:30	12:19	409	2015-12-17 05:30:30	2015-12-17 12:19:30
SH-NHC-0044	0415-0005/NHC	2016-03-26	0:24	7:48	443	2016-3-26 00:24:30	2016-3-26 07:48:00
SH-NHC-0044	0415-0005/NHC	2016-03-24	6:21	7:56	95	2016-3-24 06:21:00	2016-3-24 07:56:30
SH-NHC-0044	0415-0005/NHC	2016-03-25	19:17	21:03	105	2016-3-25 19:17:30	2016-3-25 21:03:00
SH-NHC-0044	0415-0005/NHC	2016-03-27	21:27	0:31	183	2016-3-26 21:27:30	2016-3-27 00:31:00
SH-NHC-0044	0415-0005/NHC	2016-03-25	0:31	7:46	435	2016-3-25 00:31:00	2016-3-25 07:46:30
SH-NHC-0032	0415-0033/NHC	2016-01-21	23:55	6:10	374	2016-1-20 23:55:30	2016-1-21 06:10:00
SH-NHC-0032	0415-0033/NHC	2016-01-21	9:56	11:33	97	2016-1-21 09:56:30	2016-1-21 11:33:30
SH-NHC-0032	0415-0033/NHC	2016-01-22	23:33	6:08	394	2016-1-21 23:33:30	2016-1-22 06:08:00
SH-NHC-0032	0415-0033/NHC	2016-01-23	0:47	8:30	463	2016-1-23 00:47:00	2016-1-23 08:30:00
SH-NHC-0032	0415-0033/NHC	2016-01-24	1:25	10:20	535	2016-1-24 01:25:30	2016-1-24 10:20:30
SH-NHC-0032	0415-0033/NHC	2016-01-25	0:54	6:12	318	2016-1-25 00:54:00	2016-1-25 06:12:30
SH-NHC-0032	0415-0033/NHC	2016-01-26	0:48	6:06	318	2016-1-26 00:48:00	2016-1-26 06:06:00
SH-NHC-0039	0415-0039/NHC	2016-02-17	23:07	5:31	384	2016-2-16 23:07:00	2016-2-17 05:31:00
SH-NHC-0039	0415-0039/NHC	2016-02-18	22:41	6:29	468	2016-2-17 22:41:00	2016-2-18 06:29:30
SH-NHC-0039	0415-0039/NHC	2016-02-19	22:16	5:32	435	2016-2-18 22:16:30	2016-2-19 05:32:00
SH-NHC-0039	0415-0039/NHC	2016-02-16	22:54	5:25	391	2016-2-15 22:54:30	2016-2-16 05:25:30
SH-NHC-0039	0415-0039/NHC	2016-02-15	18:33	10:34	960	2016-2-14 18:33:47	2016-2-15 10:34:00
SH-NHC-0042	0415-0046/NHC	2016-03-08	0:53	5:21	268	2016-3-08 00:53:00	2016-3-08 05:21:30
SH-NHC-0042	0415-0046/NHC	2016-03-05	22:36	7:39	543	2016-3-04 22:36:30	2016-3-05 07:39:30
SH-NHC-0042	0415-0046/NHC	2016-03-07	1:02	5:07	245	2016-3-07 01:02:00	2016-3-07 05:07:30
SH-NHC-0042	0415-0046/NHC	2016-03-09	0:25	5:11	286	2016-3-09 00:25:30	2016-3-09 05:11:30
SH-NHC-0042	0415-0046/NHC	2016-03-10	0:35	7:05	389	2016-3-10 00:35:30	2016-3-10 07:05:00
SH-NHC-0042	0415-0046/NHC	2016-03-06	0:37	5:21	284	2016-3-06 00:37:00	2016-3-06 05:21:00
SH-NHC-0014	0415-0049/NHC	2015-12-17	22:03	2:36	273	2015-12-16 22:03:30	2015-12-17 02:36:30
SH-NHC-0014	0415-0049/NHC	2015-12-18	21:20	2:43	323	2015-12-17 21:20:30	2015-12-18 02:43:30
SH-NHC-0014	0415-0049/NHC	2015-12-19	21:31	5:56	505	2015-12-18 21:31:30	2015-12-19 05:56:30
SH-NHC-0014	0415-0049/NHC	2015-12-20	3:50	7:28	218	2015-12-20 03:50:30	2015-12-20 07:28:30
SH-NHC-0014	0415-0049/NHC	2015-12-21	22:37	1:55	198	2015-12-20 22:37:00	2015-12-21 01:55:30
SH-NHC-0014	0415-0049/NHC	2015-12-21	2:04	3:25	80	2015-12-21 02:04:30	2015-12-21 03:25:00
SH-NHC-0178	0415-0065/NHC	2016-12-04	0:40	10:24	584	2016-12-04 00:40:30	2016-12-04 10:24:30
SH-NHC-0178	0415-0065/NHC	2016-12-05	2:28	8:19	351	2016-12-05 02:28:00	2016-12-05 08:19:00
SH-NHC-0178	0415-0065/NHC	2016-12-06	1:30	8:27	417	2016-12-06 01:30:30	2016-12-06 08:27:30
SH-NHC-0178	0415-0065/NHC	2016-12-07	2:06	9:58	472	2016-12-07 02:06:00	2016-12-07 09:58:00
SH-NHC-0178	0415-0065/NHC	2016-12-08	2:51	9:35	404	2016-12-08 02:51:00	2016-12-08 09:35:30
SH-NHC-0178	0415-0065/NHC	2016-12-09	1:00	8:04	424	2016-12-09 01:00:30	2016-12-09 08:04:30
SH-NHC-0051	0415-0066/NHC	2016-04-16	16:33	18:13	99	2016-4-16 16:33:30	2016-4-16 18:13:00
SH-NHC-0051	0415-0066/NHC	2016-04-15	0:43	6:24	341	2016-4-15 00:43:00	2016-4-15 06:24:00
SH-NHC-0051	0415-0066/NHC	2016-04-14	0:05	7:59	473	2016-4-14 00:05:30	2016-4-14 07:59:00
SH-NHC-0051	0415-0066/NHC	2016-04-16	13:15	15:18	122	2016-4-16 13:15:30	2016-4-16 15:18:00
SH-NHC-0051	0415-0066/NHC	2016-04-17	1:09	4:22	193	2016-4-17 01:09:30	2016-4-17 04:22:30
SH-NHC-0051	0415-0066/NHC	2016-04-16	2:08	7:15	307	2016-4-16 02:08:30	2016-4-16 07:15:30
SH-NHC-0051	0415-0066/NHC	2016-04-17	10:16	14:01	225	2016-4-17 10:16:30	2016-4-17 14:01:30
SH-NHC-0191	0415-0078/NHC	2016-12-09	22:27	1:18	171	2016-12-08 22:27:00	2016-12-09 01:18:30
SH-NHC-0191	0415-0078/NHC	2016-12-09	2:19	6:26	246	2016-12-09 02:19:30	2016-12-09 06:26:00
SH-NHC-0191	0415-0078/NHC	2016-12-10	0:03	2:01	118	2016-12-10 00:03:00	2016-12-10 02:01:00
SH-NHC-0191	0415-0078/NHC	2016-12-10	3:07	8:04	296	2016-12-10 03:07:30	2016-12-10 08:04:00
SH-NHC-0191	0415-0078/NHC	2016-12-13	1:58	6:52	294	2016-12-13 01:58:00	2016-12-13 06:52:00
SH-NHC-0038	0415-0092/NHC	2016-02-15	0:56	7:09	373	2016-2-15 00:56:00	2016-2-15 07:09:00
SH-NHC-0038	0415-0092/NHC	2016-02-16	5:32	7:00	88	2016-2-16 05:32:00	2016-2-16 07:00:30
SH-NHC-0038	0415-0092/NHC	2016-02-13	0:38	7:30	412	2016-2-13 00:38:00	2016-2-13 07:30:00
SH-NHC-0038	0415-0092/NHC	2016-02-17	4:07	7:59	232	2016-2-17 04:07:00	2016-2-17 07:59:30
SH-NHC-0038	0415-0092/NHC	2016-02-16	7:03	8:08	65	2016-2-16 07:03:00	2016-2-16 08:08:30
SH-NHC-0038	0415-0092/NHC	2016-02-15	18:51	22:51	240	2016-2-15 18:51:00	2016-2-15 22:51:30
SH-NHC-0038	0415-0092/NHC	2016-02-12	3:11	6:02	170	2016-2-12 03:11:30	2016-2-12 06:02:00
SH-NHC-0038	0415-0092/NHC	2016-02-12	20:34	22:49	135	2016-2-12 20:34:00	2016-2-12 22:49:00
SH-NHC-0038	0415-0092/NHC	2016-02-11	21:04	23:26	142	2016-2-11 21:04:00	2016-2-11 23:26:30
SH-NHC-0048	0416-0009/NHC	2016-04-06	3:29	12:20	531	2016-4-06 03:29:00	2016-4-06 12:20:30
SH-NHC-0208	0416-0040/NHC	2016-12-23	15:31	16:33	61	2016-12-23 15:31:30	2016-12-23 16:33:00
SH-NHC-0208	0416-0040/NHC	2016-12-24	0:16	9:08	531	2016-12-24 00:16:30	2016-12-24 09:08:00
SH-NHC-0208	0416-0040/NHC	2016-12-25	0:13	9:47	573	2016-12-25 00:13:30	2016-12-25 09:47:00
SH-NHC-0208	0416-0040/NHC	2016-12-26	0:07	9:40	573	2016-12-26 00:07:00	2016-12-26 09:40:00
SH-NHC-0208	0416-0040/NHC	2016-12-27	0:38	5:56	318	2016-12-27 00:38:30	2016-12-27 05:56:30
SH-NHC-0205	0416-0047/NHC	2016-12-30	22:43	6:44	480	2016-12-29 22:43:30	2016-12-30 06:44:00
SH-NHC-0205	0416-0047/NHC	2017-01-01	23:05	7:15	490	2016-12-31 23:05:00	2017-1-01 07:15:00
SH-NHC-0205	0416-0047/NHC	2017-01-01	16:38	18:25	107	2017-1-01 16:38:00	2017-1-01 18:25:30
SH-NHC-0205	0416-0047/NHC	2017-01-04	23:01	6:57	476	2017-1-03 23:01:00	2017-1-04 06:57:00
SH-NHC-0205	0416-0047/NHC	2017-01-03	22:59	6:50	471	2017-1-02 22:59:30	2017-1-03 06:50:30
SH-NHC-0205	0416-0047/NHC	2017-01-02	23:05	6:39	454	2017-1-01 23:05:30	2017-1-02 06:39:30
SH-NHC-0205	0416-0047/NHC	2016-12-31	22:56	6:36	460	2016-12-30 22:56:30	2016-12-31 06:36:30
SH-NHC-0243	0416-0048/NHC	2017-02-06	23:29	7:52	503	2017-2-05 23:29:00	2017-2-06 07:52:00
SH-NHC-0243	0416-0048/NHC	2017-02-03	23:20	6:05	405	2017-2-02 23:20:30	2017-2-03 06:05:30
SH-NHC-0243	0416-0048/NHC	2017-02-04	23:33	7:10	456	2017-2-03 23:33:30	2017-2-04 07:10:00
SH-NHC-0243	0416-0048/NHC	2017-02-05	22:47	7:26	518	2017-2-04 22:47:30	2017-2-05 07:26:00
SH-NHC-0204	0416-0049/NHC	2016-12-25	23:04	7:15	491	2016-12-24 23:04:00	2016-12-25 07:15:30
SH-NHC-0204	0416-0049/NHC	2016-12-26	15:16	16:36	80	2016-12-26 15:16:00	2016-12-26 16:36:30
SH-NHC-0204	0416-0049/NHC	2016-12-24	22:44	6:26	462	2016-12-23 22:44:00	2016-12-24 06:26:00
SH-NHC-0204	0416-0049/NHC	2016-12-26	23:08	6:33	445	2016-12-25 23:08:30	2016-12-26 06:33:30
SH-NHC-0204	0416-0049/NHC	2016-12-27	23:04	7:33	508	2016-12-26 23:04:30	2016-12-27 07:33:00
SH-NHC-0204	0416-0049/NHC	2016-12-23	22:53	6:37	463	2016-12-22 22:53:30	2016-12-23 06:37:00
SH-NHC-0204	0416-0049/NHC	2016-12-22	23:14	6:57	463	2016-12-21 23:14:00	2016-12-22 06:57:00
SH-NHC-0201	0416-0053/NHC	2016-12-20	3:21	11:32	491	2016-12-20 03:21:00	2016-12-20 11:32:30
SH-NHC-0201	0416-0053/NHC	2016-12-19	15:23	17:47	144	2016-12-19 15:23:00	2016-12-19 17:47:30
SH-NHC-0201	0416-0053/NHC	2016-12-22	1:34	9:56	502	2016-12-22 01:34:00	2016-12-22 09:56:00
SH-NHC-0201	0416-0053/NHC	2016-12-20	22:44	0:26	101	2016-12-19 22:44:30	2016-12-20 00:26:00
SH-NHC-0201	0416-0053/NHC	2016-12-23	2:13	5:56	223	2016-12-23 02:13:00	2016-12-23 05:56:30
SH-NHC-0201	0416-0053/NHC	2016-12-22	14:25	16:04	99	2016-12-22 14:25:30	2016-12-22 16:04:30
SH-NHC-0201	0416-0053/NHC	2016-12-21	1:54	8:16	381	2016-12-21 01:54:30	2016-12-21 08:16:00
SH-NHC-0057	0416-0054/NHC	2016-05-16	23:17	4:27	310	2016-5-15 23:17:00	2016-5-16 04:27:30
SH-NHC-0057	0416-0054/NHC	2016-05-17	22:42	6:34	472	2016-5-16 22:42:30	2016-5-17 06:34:30
SH-NHC-0057	0416-0054/NHC	2016-05-18	22:40	6:45	485	2016-5-17 22:40:00	2016-5-18 06:45:30
SH-NHC-0057	0416-0054/NHC	2016-05-14	13:44	14:49	65	2016-5-14 13:44:00	2016-5-14 14:49:00
SH-NHC-0057	0416-0054/NHC	2016-05-15	23:09	7:14	485	2016-5-14 23:09:00	2016-5-15 07:14:30
SH-NHC-0218	0416-0063/NHC	2017-01-09	4:55	12:08	433	2017-1-09 04:55:30	2017-1-09 12:08:30
SH-NHC-0218	0416-0063/NHC	2017-01-08	6:03	14:10	487	2017-1-08 06:03:30	2017-1-08 14:10:30
SH-NHC-0218	0416-0063/NHC	2017-01-06	8:18	14:49	391	2017-1-06 08:18:00	2017-1-06 14:49:30
SH-NHC-0218	0416-0063/NHC	2017-01-05	7:39	15:37	478	2017-1-05 07:39:00	2017-1-05 15:37:30
SH-NHC-0218	0416-0063/NHC	2017-01-07	7:28	13:31	362	2017-1-07 07:28:30	2017-1-07 13:31:00
SH-NHC-0056	0416-0068/NHC	2016-05-22	14:54	16:48	114	2016-5-22 14:54:30	2016-5-22 16:48:30
SH-NHC-0056	0416-0068/NHC	2016-05-20	22:40	7:03	503	2016-5-19 22:40:00	2016-5-20 07:03:30
SH-NHC-0056	0416-0068/NHC	2016-05-22	23:45	8:42	536	2016-5-21 23:45:30	2016-5-22 08:42:00
SH-NHC-0056	0416-0068/NHC	2016-05-23	0:16	7:38	442	2016-5-23 00:16:30	2016-5-23 07:38:30
SH-NHC-0056	0416-0068/NHC	2016-05-18	23:31	7:17	466	2016-5-17 23:31:00	2016-5-18 07:17:30
SH-NHC-0056	0416-0068/NHC	2016-05-19	5:10	7:49	159	2016-5-19 05:10:00	2016-5-19 07:49:30
SH-NHC-0056	0416-0068/NHC	2016-05-19	23:11	3:01	230	2016-5-18 23:11:30	2016-5-19 03:01:30
SH-NHC-0222	0416-0085/NHC	2017-01-11	23:09	5:22	373	2017-1-10 23:09:00	2017-1-11 05:22:30
SH-NHC-0222	0416-0085/NHC	2017-01-12	23:16	5:22	365	2017-1-11 23:16:30	2017-1-12 05:22:00
SH-NHC-0222	0416-0085/NHC	2017-01-13	22:51	5:34	403	2017-1-12 22:51:30	2017-1-13 05:34:30
SH-NHC-0222	0416-0085/NHC	2017-01-10	22:58	5:13	375	2017-1-09 22:58:30	2017-1-10 05:13:30
SH-NHC-0220	0416-0086/NHC	2017-01-08	0:32	7:57	445	2017-1-08 00:32:00	2017-1-08 07:57:30
SH-NHC-0220	0416-0086/NHC	2017-01-06	2:07	8:16	369	2017-1-06 02:07:00	2017-1-06 08:16:00
SH-NHC-0220	0416-0086/NHC	2017-01-07	2:16	8:39	383	2017-1-07 02:16:00	2017-1-07 08:39:30
SH-NHC-0220	0416-0086/NHC	2017-01-11	1:27	8:02	395	2017-1-11 01:27:30	2017-1-11 08:02:30
SH-NHC-0220	0416-0086/NHC	2017-01-09	1:04	8:16	432	2017-1-09 01:04:00	2017-1-09 08:16:00
SH-NHC-0220	0416-0086/NHC	2017-01-07	16:13	17:40	87	2017-1-07 16:13:00	2017-1-07 17:40:30
SH-NHC-0081	0416-0090/NHC	2016-07-10	22:28	5:12	404	2016-7-09 22:28:30	2016-7-10 05:12:30
SH-NHC-0081	0416-0090/NHC	2016-07-09	23:43	7:08	444	2016-7-08 23:43:30	2016-7-09 07:08:00
SH-NHC-0081	0416-0090/NHC	2016-07-08	22:49	5:25	396	2016-7-07 22:49:30	2016-7-08 05:25:30
SH-NHC-0081	0416-0090/NHC	2016-07-06	22:30	7:01	511	2016-7-05 22:30:00	2016-7-06 07:01:00
SH-NHC-0081	0416-0090/NHC	2016-07-11	22:54	5:33	399	2016-7-10 22:54:30	2016-7-11 05:33:30
SH-NHC-0081	0416-0090/NHC	2016-07-07	22:27	5:23	416	2016-7-06 22:27:00	2016-7-07 05:23:30
SH-NHC-0064	0515-0019/NHC	2016-06-01	1:16	6:22	306	2016-6-01 01:16:00	2016-6-01 06:22:00
SH-NHC-0064	0515-0019/NHC	2016-05-30	23:15	6:18	422	2016-5-29 23:15:30	2016-5-30 06:18:00
SH-NHC-0064	0515-0019/NHC	2016-05-31	23:16	6:15	419	2016-5-30 23:16:00	2016-5-31 06:15:00
SH-NHC-0064	0515-0019/NHC	2016-06-02	0:54	6:27	333	2016-6-02 00:54:00	2016-6-02 06:27:00
SH-NHC-0064	0515-0019/NHC	2016-06-03	1:08	6:31	323	2016-6-03 01:08:00	2016-6-03 06:31:00
SH-NHC-0064	0515-0019/NHC	2016-05-29	23:34	5:50	375	2016-5-28 23:34:30	2016-5-29 05:50:00
SH-NHC-0072	0515-0023/NHC	2016-06-20	23:49	5:27	338	2016-6-19 23:49:30	2016-6-20 05:27:30
SH-NHC-0072	0515-0023/NHC	2016-06-16	23:39	5:23	344	2016-6-15 23:39:30	2016-6-16 05:23:30
SH-NHC-0072	0515-0023/NHC	2016-06-19	0:04	6:54	410	2016-6-19 00:04:30	2016-6-19 06:54:30
SH-NHC-0072	0515-0023/NHC	2016-06-18	23:44	7:32	468	2016-6-17 23:44:00	2016-6-18 07:32:30
SH-NHC-0072	0515-0023/NHC	2016-06-17	4:17	5:24	67	2016-6-17 04:17:00	2016-6-17 05:24:30
SH-NHC-0067	0515-0045/NHC	2016-06-03	0:43	7:33	410	2016-6-03 00:43:00	2016-6-03 07:33:30
SH-NHC-0067	0515-0045/NHC	2016-06-07	0:19	6:58	398	2016-6-07 00:19:30	2016-6-07 06:58:00
SH-NHC-0067	0515-0045/NHC	2016-06-04	1:13	9:00	467	2016-6-04 01:13:30	2016-6-04 09:00:30
SH-NHC-0067	0515-0045/NHC	2016-06-06	0:23	8:14	471	2016-6-06 00:23:00	2016-6-06 08:14:30
SH-NHC-0067	0515-0045/NHC	2016-06-05	7:34	9:26	112	2016-6-05 07:34:30	2016-6-05 09:26:30
SH-NHC-0067	0515-0045/NHC	2016-06-05	2:06	5:48	222	2016-6-05 02:06:00	2016-6-05 05:48:00
SH-NHC-0163	0515-0054/NHC	2016-11-17	1:41	9:43	482	2016-11-17 01:41:00	2016-11-17 09:43:00
SH-NHC-0163	0515-0054/NHC	2016-11-20	3:56	11:20	443	2016-11-20 03:56:30	2016-11-20 11:20:00
SH-NHC-0163	0515-0054/NHC	2016-11-19	3:58	10:38	400	2016-11-19 03:58:00	2016-11-19 10:38:00
SH-NHC-0163	0515-0054/NHC	2016-11-21	2:36	8:02	325	2016-11-21 02:36:30	2016-11-21 08:02:00
SH-NHC-0163	0515-0054/NHC	2016-11-18	3:11	10:37	446	2016-11-18 03:11:00	2016-11-18 10:37:00
SH-NHC-0209	0516-0002/NHC	2016-12-30	16:49	18:16	87	2016-12-30 16:49:30	2016-12-30 18:16:30
SH-NHC-0209	0516-0002/NHC	2017-01-02	5:41	13:27	466	2017-1-02 05:41:00	2017-1-02 13:27:30
SH-NHC-0209	0516-0002/NHC	2016-12-29	15:37	17:08	91	2016-12-29 15:37:00	2016-12-29 17:08:00
SH-NHC-0209	0516-0002/NHC	2017-01-03	6:15	13:32	437	2017-1-03 06:15:30	2017-1-03 13:32:30
SH-NHC-0209	0516-0002/NHC	2016-12-29	3:31	9:03	331	2016-12-29 03:31:30	2016-12-29 09:03:00
SH-NHC-0209	0516-0002/NHC	2016-12-31	6:46	9:59	192	2016-12-31 06:46:30	2016-12-31 09:59:00
SH-NHC-0209	0516-0002/NHC	2016-12-30	9:47	14:08	261	2016-12-30 09:47:30	2016-12-30 14:08:30
SH-NHC-0209	0516-0002/NHC	2016-12-30	0:26	2:13	107	2016-12-30 00:26:00	2016-12-30 02:13:30
SH-NHC-0219	0516-0008/NHC	2017-01-08	22:53	6:48	475	2017-1-07 22:53:00	2017-1-08 06:48:30
SH-NHC-0219	0516-0008/NHC	2017-01-09	23:30	6:05	395	2017-1-08 23:30:00	2017-1-09 06:05:00
SH-NHC-0219	0516-0008/NHC	2017-01-06	22:54	6:06	432	2017-1-05 22:54:00	2017-1-06 06:06:00
SH-NHC-0219	0516-0008/NHC	2017-01-11	23:38	5:52	374	2017-1-10 23:38:30	2017-1-11 05:52:30
SH-NHC-0219	0516-0008/NHC	2017-01-07	0:11	6:24	373	2017-1-07 00:11:00	2017-1-07 06:24:30
SH-NHC-0055	0516-0009/NHC	2016-05-08	0:57	8:10	432	2016-5-08 00:57:30	2016-5-08 08:10:00
SH-NHC-0055	0516-0009/NHC	2016-05-11	22:46	7:23	517	2016-5-10 22:46:30	2016-5-11 07:23:30
SH-NHC-0055	0516-0009/NHC	2016-05-09	0:08	7:20	432	2016-5-09 00:08:00	2016-5-09 07:20:30
SH-NHC-0055	0516-0009/NHC	2016-05-06	0:25	7:13	408	2016-5-06 00:25:00	2016-5-06 07:13:00
SH-NHC-0055	0516-0009/NHC	2016-05-08	13:53	16:18	145	2016-5-08 13:53:00	2016-5-08 16:18:00
SH-NHC-0055	0516-0009/NHC	2016-05-07	23:36	7:41	485	2016-5-06 23:36:00	2016-5-07 07:41:00
SH-NHC-0182	0516-0024/NHC	2016-12-03	21:53	7:15	561	2016-12-02 21:53:30	2016-12-03 07:15:00
SH-NHC-0182	0516-0024/NHC	2016-11-30	13:46	15:09	83	2016-11-30 13:46:30	2016-11-30 15:09:30
SH-NHC-0182	0516-0024/NHC	2016-12-02	13:49	14:55	66	2016-12-02 13:49:00	2016-12-02 14:55:30
SH-NHC-0182	0516-0024/NHC	2016-12-04	13:48	15:07	79	2016-12-04 13:48:30	2016-12-04 15:07:30
SH-NHC-0182	0516-0024/NHC	2016-12-04	21:35	8:31	655	2016-12-03 21:35:30	2016-12-04 08:31:00
SH-NHC-0182	0516-0024/NHC	2016-12-02	22:18	7:12	533	2016-12-01 22:18:30	2016-12-02 07:12:00
SH-NHC-0182	0516-0024/NHC	2016-12-01	21:31	8:36	665	2016-11-30 21:31:00	2016-12-01 08:36:00
SH-NHC-0182	0516-0024/NHC	2016-12-05	2:22	8:02	340	2016-12-05 02:22:00	2016-12-05 08:02:30
SH-NHC-0058	0516-0032/NHC	2016-05-13	0:40	7:41	421	2016-5-13 00:40:00	2016-5-13 07:41:30
SH-NHC-0058	0516-0032/NHC	2016-05-13	18:42	19:50	68	2016-5-13 18:42:30	2016-5-13 19:50:30
SH-NHC-0058	0516-0032/NHC	2016-05-15	2:08	9:12	424	2016-5-15 02:08:00	2016-5-15 09:12:30
SH-NHC-0058	0516-0032/NHC	2016-05-17	22:37	7:48	551	2016-5-16 22:37:00	2016-5-17 07:48:30
SH-NHC-0058	0516-0032/NHC	2016-05-14	23:21	6:32	431	2016-5-13 23:21:00	2016-5-14 06:32:00
SH-NHC-0058	0516-0032/NHC	2016-05-16	22:05	5:57	472	2016-5-15 22:05:00	2016-5-16 05:57:30
SH-NHC-0058	0516-0032/NHC	2016-05-12	14:57	17:37	160	2016-5-12 14:57:30	2016-5-12 17:37:30
SH-NHC-0075	0516-0040/NHC	2016-06-28	4:55	7:38	163	2016-6-28 04:55:00	2016-6-28 07:38:30
SH-NHC-0075	0516-0040/NHC	2016-06-28	22:32	2:58	266	2016-6-27 22:32:30	2016-6-28 02:58:30
SH-NHC-0075	0516-0040/NHC	2016-06-24	4:18	8:51	273	2016-6-24 04:18:00	2016-6-24 08:51:00
SH-NHC-0075	0516-0040/NHC	2016-06-27	22:12	3:17	305	2016-6-26 22:12:30	2016-6-27 03:17:30
SH-NHC-0075	0516-0040/NHC	2016-06-23	21:59	7:37	578	2016-6-22 21:59:00	2016-6-23 07:37:30
SH-NHC-0075	0516-0040/NHC	2016-06-26	23:17	7:05	468	2016-6-25 23:17:30	2016-6-26 07:05:30
SH-NHC-0075	0516-0040/NHC	2016-06-25	23:06	5:35	389	2016-6-24 23:06:00	2016-6-25 05:35:30
SH-NHC-0071	0516-0041/NHC	2016-06-16	1:06	11:29	623	2016-6-16 01:06:00	2016-6-16 11:29:00
SH-NHC-0071	0516-0041/NHC	2016-06-20	4:19	9:26	306	2016-6-20 04:19:30	2016-6-20 09:26:00
SH-NHC-0071	0516-0041/NHC	2016-06-17	2:41	10:33	472	2016-6-17 02:41:00	2016-6-17 10:33:00
SH-NHC-0071	0516-0041/NHC	2016-06-21	4:56	10:15	319	2016-6-21 04:56:00	2016-6-21 10:15:30
SH-NHC-0071	0516-0041/NHC	2016-06-15	22:08	23:20	71	2016-6-15 22:08:30	2016-6-15 23:20:00
SH-NHC-0071	0516-0041/NHC	2016-06-15	15:09	18:25	196	2016-6-15 15:09:00	2016-6-15 18:25:00
SH-NHC-0071	0516-0041/NHC	2016-06-19	19:52	20:58	66	2016-6-19 19:52:00	2016-6-19 20:58:30
SH-NHC-0071	0516-0041/NHC	2016-06-17	19:51	21:11	80	2016-6-17 19:51:00	2016-6-17 21:11:30
SH-NHC-0071	0516-0041/NHC	2016-06-18	2:02	11:59	597	2016-6-18 02:02:00	2016-6-18 11:59:30
SH-NHC-0059	0516-0042/NHC	2016-05-16	1:04	8:35	451	2016-5-16 01:04:00	2016-5-16 08:35:30
SH-NHC-0059	0516-0042/NHC	2016-05-18	0:58	10:21	563	2016-5-18 00:58:30	2016-5-18 10:21:30
SH-NHC-0059	0516-0042/NHC	2016-05-19	0:31	8:55	504	2016-5-19 00:31:00	2016-5-19 08:55:30
SH-NHC-0059	0516-0042/NHC	2016-05-17	0:53	11:12	619	2016-5-17 00:53:00	2016-5-17 11:12:30
SH-NHC-0059	0516-0042/NHC	2016-05-20	23:41	7:28	467	2016-5-19 23:41:00	2016-5-20 07:28:30
SH-NHC-0059	0516-0042/NHC	2016-05-15	23:42	7:56	494	2016-5-14 23:42:00	2016-5-15 07:56:00
SH-NHC-0224	0516-0044/NHC	2017-01-17	1:55	7:32	337	2017-1-17 01:55:00	2017-1-17 07:32:30
SH-NHC-0224	0516-0044/NHC	2017-01-16	1:21	7:14	353	2017-1-16 01:21:30	2017-1-16 07:14:30
SH-NHC-0224	0516-0044/NHC	2017-01-13	0:07	7:00	412	2017-1-13 00:07:30	2017-1-13 07:00:00
SH-NHC-0224	0516-0044/NHC	2017-01-15	2:03	8:27	384	2017-1-15 02:03:00	2017-1-15 08:27:30
SH-NHC-0224	0516-0044/NHC	2017-01-14	1:55	7:26	330	2017-1-14 01:55:30	2017-1-14 07:26:00
SH-NHC-0082	0516-0059/NHC	2016-07-06	14:40	16:01	81	2016-7-06 14:40:00	2016-7-06 16:01:00
SH-NHC-0082	0516-0059/NHC	2016-07-09	23:16	6:45	449	2016-7-08 23:16:00	2016-7-09 06:45:00
SH-NHC-0082	0516-0059/NHC	2016-07-08	22:30	5:26	415	2016-7-07 22:30:30	2016-7-08 05:26:00
SH-NHC-0082	0516-0059/NHC	2016-07-10	20:57	6:04	547	2016-7-09 20:57:00	2016-7-10 06:04:30
SH-NHC-0082	0516-0059/NHC	2016-07-07	22:06	6:04	478	2016-7-06 22:06:00	2016-7-07 06:04:00
SH-NHC-0082	0516-0059/NHC	2016-07-06	21:30	5:43	492	2016-7-05 21:30:50	2016-7-06 05:43:00
SH-NHC-0082	0516-0059/NHC	2016-07-11	23:21	5:34	373	2016-7-10 23:21:00	2016-7-11 05:34:30
SH-NHC-0228	0516-0061/NHC	2017-01-22	1:48	8:34	406	2017-1-22 01:48:00	2017-1-22 08:34:30
SH-NHC-0228	0516-0061/NHC	2017-01-23	0:50	9:51	540	2017-1-23 00:50:30	2017-1-23 09:51:00
SH-NHC-0228	0516-0061/NHC	2017-01-21	4:58	10:06	308	2017-1-21 04:58:00	2017-1-21 10:06:30
SH-NHC-0228	0516-0061/NHC	2017-01-20	1:13	9:30	497	2017-1-20 01:13:30	2017-1-20 09:30:30
SH-NHC-0228	0516-0061/NHC	2017-01-19	0:37	9:43	545	2017-1-19 00:37:30	2017-1-19 09:43:00
SH-NHC-0061	0516-0063/NHC	2016-05-22	0:25	6:15	350	2016-5-22 00:25:00	2016-5-22 06:15:30
SH-NHC-0061	0516-0063/NHC	2016-05-21	4:52	8:10	198	2016-5-21 04:52:00	2016-5-21 08:10:30
SH-NHC-0061	0516-0063/NHC	2016-05-27	22:34	5:20	406	2016-5-26 22:34:00	2016-5-27 05:20:00
SH-NHC-0061	0516-0063/NHC	2016-05-26	0:23	8:17	474	2016-5-26 00:23:00	2016-5-26 08:17:00
SH-NHC-0061	0516-0063/NHC	2016-05-23	23:15	5:50	395	2016-5-22 23:15:00	2016-5-23 05:50:00
SH-NHC-0061	0516-0063/NHC	2016-05-25	22:04	7:31	566	2016-5-24 22:04:30	2016-5-25 07:31:00
SH-NHC-0061	0516-0063/NHC	2016-05-24	23:37	6:55	438	2016-5-23 23:37:00	2016-5-24 06:55:00
SH-NHC-0255	0516-0073/NHC	2017-02-17	21:56	4:27	390	2017-2-16 21:56:30	2017-2-17 04:27:00
SH-NHC-0255	0516-0073/NHC	2017-02-18	23:10	5:21	371	2017-2-17 23:10:00	2017-2-18 05:21:00
SH-NHC-0255	0516-0073/NHC	2017-02-16	3:35	5:12	97	2017-2-16 03:35:00	2017-2-16 05:12:30
SH-NHC-0255	0516-0073/NHC	2017-02-15	21:35	5:25	470	2017-2-14 21:35:30	2017-2-15 05:25:30
SH-NHC-0257	0516-0076/NHC	2017-02-17	22:37	7:18	520	2017-2-16 22:37:30	2017-2-17 07:18:00
SH-NHC-0257	0516-0076/NHC	2017-02-15	22:10	5:40	450	2017-2-14 22:10:00	2017-2-15 05:40:00
SH-NHC-0257	0516-0076/NHC	2017-02-18	22:02	6:32	510	2017-2-17 22:02:00	2017-2-18 06:32:30
SH-NHC-0257	0516-0076/NHC	2017-02-16	22:16	5:40	444	2017-2-15 22:16:00	2017-2-16 05:40:30
SH-NHC-0256	0516-0077/NHC	2017-02-17	23:37	7:42	485	2017-2-16 23:37:30	2017-2-17 07:42:30
SH-NHC-0256	0516-0077/NHC	2017-02-14	5:06	10:24	317	2017-2-14 05:06:04	2017-2-14 10:24:00
SH-NHC-0256	0516-0077/NHC	2017-02-18	23:55	7:20	445	2017-2-17 23:55:30	2017-2-18 07:20:30
SH-NHC-0256	0516-0077/NHC	2017-02-20	0:23	7:17	413	2017-2-20 00:23:30	2017-2-20 07:17:00
SH-NHC-0256	0516-0077/NHC	2017-02-16	23:33	5:39	365	2017-2-15 23:33:30	2017-2-16 05:39:00
SH-NHC-0256	0516-0077/NHC	2017-02-19	0:00	5:43	343	2017-2-19 00:00:30	2017-2-19 05:43:30
SH-NHC-0256	0516-0077/NHC	2017-02-15	23:13	8:18	544	2017-2-14 23:13:30	2017-2-15 08:18:00
SH-NHC-0065	0516-0088/NHC	2016-05-28	5:44	9:50	246	2016-5-28 05:44:00	2016-5-28 09:50:30
SH-NHC-0065	0516-0088/NHC	2016-05-28	13:44	15:12	88	2016-5-28 13:44:30	2016-5-28 15:12:30
SH-NHC-0065	0516-0088/NHC	2016-05-30	0:56	6:59	363	2016-5-30 00:56:30	2016-5-30 06:59:30
SH-NHC-0065	0516-0088/NHC	2016-05-31	1:37	7:33	356	2016-5-31 01:37:00	2016-5-31 07:33:30
SH-NHC-0065	0516-0088/NHC	2016-06-01	23:36	7:17	461	2016-5-31 23:36:30	2016-6-01 07:17:30
SH-NHC-0066	0516-0090/NHC	2016-06-01	3:38	9:47	369	2016-6-01 03:38:00	2016-6-01 09:47:30
SH-NHC-0066	0516-0090/NHC	2016-06-07	6:03	14:37	513	2016-6-07 06:03:30	2016-6-07 14:37:00
SH-NHC-0063	0615-0003/NHC	2016-05-26	5:08	6:41	92	2016-5-26 05:08:30	2016-5-26 06:41:00
SH-NHC-0063	0615-0003/NHC	2016-05-26	23:16	2:38	202	2016-5-25 23:16:00	2016-5-26 02:38:00
SH-NHC-0063	0615-0003/NHC	2016-05-29	22:47	6:21	454	2016-5-28 22:47:30	2016-5-29 06:21:30
SH-NHC-0063	0615-0003/NHC	2016-05-28	0:24	7:11	406	2016-5-28 00:24:30	2016-5-28 07:11:00
SH-NHC-0063	0615-0003/NHC	2016-05-26	18:19	22:21	242	2016-5-26 18:19:00	2016-5-26 22:21:30
SH-NHC-0063	0615-0003/NHC	2016-05-27	0:51	6:23	332	2016-5-27 00:51:00	2016-5-27 06:23:30
SH-NHC-0063	0615-0003/NHC	2016-05-29	7:34	9:13	98	2016-5-29 07:34:30	2016-5-29 09:13:00
SH-NHC-0062	0615-0004/NHC	2016-05-26	11:01	12:31	90	2016-5-26 11:01:30	2016-5-26 12:31:30
SH-NHC-0062	0615-0004/NHC	2016-06-08	22:04	7:21	557	2016-6-07 22:04:00	2016-6-08 07:21:00
SH-NHC-0062	0615-0004/NHC	2016-06-09	23:30	7:16	465	2016-6-08 23:30:30	2016-6-09 07:16:00
SH-NHC-0062	0615-0004/NHC	2016-06-10	22:37	7:37	540	2016-6-09 22:37:00	2016-6-10 07:37:00
SH-NHC-0062	0615-0004/NHC	2016-06-11	1:06	9:54	527	2016-6-11 01:06:30	2016-6-11 09:54:00
SH-NHC-0062	0615-0004/NHC	2016-06-12	1:01	10:14	553	2016-6-12 01:01:00	2016-6-12 10:14:00
SH-NHC-0073	0615-0011/NHC	2016-06-18	23:45	7:17	452	2016-6-17 23:45:00	2016-6-18 07:17:00
SH-NHC-0073	0615-0011/NHC	2016-06-19	23:33	7:20	467	2016-6-18 23:33:00	2016-6-19 07:20:30
SH-NHC-0073	0615-0011/NHC	2016-06-20	22:49	5:59	430	2016-6-19 22:49:30	2016-6-20 05:59:30
SH-NHC-0073	0615-0011/NHC	2016-06-21	23:05	6:08	423	2016-6-20 23:05:30	2016-6-21 06:08:30
SH-NHC-0073	0615-0011/NHC	2016-06-22	22:38	6:04	446	2016-6-21 22:38:00	2016-6-22 06:04:30
SH-NHC-0078	0615-0015/NHC	2016-07-02	23:12	7:21	489	2016-7-01 23:12:30	2016-7-02 07:21:30
SH-NHC-0078	0615-0015/NHC	2016-07-03	23:16	7:13	476	2016-7-02 23:16:30	2016-7-03 07:13:00
SH-NHC-0078	0615-0015/NHC	2016-07-04	23:31	6:59	448	2016-7-03 23:31:00	2016-7-04 06:59:00
SH-NHC-0078	0615-0015/NHC	2016-07-05	0:26	6:04	337	2016-7-05 00:26:30	2016-7-05 06:04:00
SH-NHC-0078	0615-0015/NHC	2016-07-06	22:57	7:15	498	2016-7-05 22:57:00	2016-7-06 07:15:30
SH-NHC-0078	0615-0015/NHC	2016-07-07	22:52	5:59	427	2016-7-06 22:52:00	2016-7-07 05:59:00
SH-NHC-0070	0615-0016/NHC	2016-06-13	0:06	6:41	395	2016-6-13 00:06:30	2016-6-13 06:41:30
SH-NHC-0070	0615-0016/NHC	2016-06-11	1:14	8:02	408	2016-6-11 01:14:30	2016-6-11 08:02:30
SH-NHC-0070	0615-0016/NHC	2016-06-11	14:38	16:19	101	2016-6-11 14:38:00	2016-6-11 16:19:30
SH-NHC-0070	0615-0016/NHC	2016-06-12	0:05	8:44	519	2016-6-12 00:05:00	2016-6-12 08:44:00
SH-NHC-0070	0615-0016/NHC	2016-06-10	14:48	16:03	74	2016-6-10 14:48:30	2016-6-10 16:03:00
SH-NHC-0070	0615-0016/NHC	2016-06-14	0:04	7:19	434	2016-6-14 00:04:30	2016-6-14 07:19:00
SH-NHC-0070	0615-0016/NHC	2016-06-15	23:51	6:55	424	2016-6-14 23:51:00	2016-6-15 06:55:30
SH-NHC-0068	0615-0018/NHC	2016-06-05	1:52	7:21	329	2016-6-05 01:52:00	2016-6-05 07:21:00
SH-NHC-0068	0615-0018/NHC	2016-06-04	22:46	9:36	650	2016-6-03 22:46:00	2016-6-04 09:36:30
SH-NHC-0068	0615-0018/NHC	2016-06-09	23:31	7:32	480	2016-6-08 23:31:30	2016-6-09 07:32:00
SH-NHC-0068	0615-0018/NHC	2016-06-06	16:01	17:16	75	2016-6-06 16:01:30	2016-6-06 17:16:30
SH-NHC-0068	0615-0018/NHC	2016-06-03	12:31	15:19	167	2016-6-03 12:31:48	2016-6-03 15:19:26
SH-NHC-0068	0615-0018/NHC	2016-06-07	0:56	7:16	380	2016-6-07 00:56:00	2016-6-07 07:16:30
SH-NHC-0068	0615-0018/NHC	2016-06-06	0:57	7:56	418	2016-6-06 00:57:30	2016-6-06 07:56:00
SH-NHC-0086	0615-0038/NHC	2016-07-25	22:32	5:25	413	2016-7-24 22:32:00	2016-7-25 05:25:30
SH-NHC-0086	0615-0038/NHC	2016-07-25	6:38	9:41	183	2016-7-25 06:38:00	2016-7-25 09:41:00
SH-NHC-0086	0615-0038/NHC	2016-07-24	23:20	7:20	479	2016-7-23 23:20:30	2016-7-24 07:20:00
SH-NHC-0086	0615-0038/NHC	2016-07-23	0:56	7:59	423	2016-7-23 00:56:00	2016-7-23 07:59:30
SH-NHC-0086	0615-0038/NHC	2016-07-22	13:20	15:02	102	2016-7-22 13:20:30	2016-7-22 15:02:30
SH-NHC-0018	0615-0047/NHC	2015-12-20	13:11	5:12	960	2015-12-19 13:11:10	2015-12-20 05:12:00
SH-NHC-0018	0615-0047/NHC	2015-12-21	23:00	6:31	451	2015-12-20 23:00:00	2015-12-21 06:31:30
SH-NHC-0018	0615-0047/NHC	2015-12-22	22:56	6:29	453	2015-12-21 22:56:30	2015-12-22 06:29:30
SH-NHC-0018	0615-0047/NHC	2015-12-23	23:00	6:18	438	2015-12-22 23:00:00	2015-12-23 06:18:30
SH-NHC-0018	0615-0047/NHC	2015-12-24	23:58	2:49	171	2015-12-23 23:58:00	2015-12-24 02:49:00
SH-NHC-0018	0615-0047/NHC	2015-12-24	4:50	6:23	93	2015-12-24 04:50:00	2015-12-24 06:23:00
SH-NHC-0018	0615-0047/NHC	2015-12-25	22:43	5:51	428	2015-12-24 22:43:30	2015-12-25 05:51:30
SH-NHC-0018	0615-0047/NHC	2015-12-25	17:03	18:21	78	2015-12-25 17:03:30	2015-12-25 18:21:30
SH-NHC-0018	0615-0047/NHC	2015-12-26	22:59	6:40	461	2015-12-25 22:59:00	2015-12-26 06:40:00
SH-NHC-0018	0615-0047/NHC	2015-12-27	0:27	3:07	160	2015-12-27 00:27:00	2015-12-27 03:07:00
SH-NHC-0018	0615-0047/NHC	2015-12-27	3:23	7:19	236	2015-12-27 03:23:00	2015-12-27 07:19:30
SH-NHC-0074	0615-0048/NHC	2016-06-26	13:00	14:38	98	2016-6-26 13:00:00	2016-6-26 14:38:30
SH-NHC-0074	0615-0048/NHC	2016-06-24	8:18	9:34	76	2016-6-24 08:18:30	2016-6-24 09:34:30
SH-NHC-0074	0615-0048/NHC	2016-06-23	1:23	8:39	436	2016-6-23 01:23:30	2016-6-23 08:39:30
SH-NHC-0074	0615-0048/NHC	2016-06-22	1:59	10:53	534	2016-6-22 01:59:00	2016-6-22 10:53:00
SH-NHC-0074	0615-0048/NHC	2016-06-27	0:21	5:58	337	2016-6-27 00:21:00	2016-6-27 05:58:30
SH-NHC-0074	0615-0048/NHC	2016-06-25	3:00	7:29	269	2016-6-25 03:00:00	2016-6-25 07:29:00
SH-NHC-0074	0615-0048/NHC	2016-06-24	0:23	3:55	212	2016-6-24 00:23:00	2016-6-24 03:55:30
SH-NHC-0074	0615-0048/NHC	2016-06-26	2:27	9:00	393	2016-6-26 02:27:00	2016-6-26 09:00:30
SH-NHC-0074	0615-0048/NHC	2016-06-24	15:38	17:42	124	2016-6-24 15:38:00	2016-6-24 17:42:00
SH-NHC-0074	0615-0048/NHC	2016-06-21	16:22	18:26	124	2016-6-21 16:22:00	2016-6-21 18:26:00
SH-NHC-0258	0616-0007/NHC	2017-02-19	23:33	7:40	486	2017-2-18 23:33:30	2017-2-19 07:40:00
SH-NHC-0258	0616-0007/NHC	2017-02-20	0:46	7:53	426	2017-2-20 00:46:30	2017-2-20 07:53:00
SH-NHC-0258	0616-0007/NHC	2017-02-17	0:13	6:37	384	2017-2-17 00:13:30	2017-2-17 06:37:30
SH-NHC-0258	0616-0007/NHC	2017-02-18	23:51	6:18	387	2017-2-17 23:51:00	2017-2-18 06:18:00
SH-NHC-0270	0616-0013/NHC	2017-02-26	0:53	8:48	474	2017-2-26 00:53:30	2017-2-26 08:48:00
SH-NHC-0270	0616-0013/NHC	2017-02-27	23:17	11:06	708	2017-2-26 23:17:30	2017-2-27 11:06:00
SH-NHC-0270	0616-0013/NHC	2017-03-01	19:24	9:57	873	2017-2-28 19:24:30	2017-3-01 09:57:30
SH-NHC-0270	0616-0013/NHC	2017-02-28	23:03	7:16	492	2017-2-27 23:03:30	2017-2-28 07:16:00
SH-NHC-0270	0616-0013/NHC	2017-02-25	12:22	13:43	81	2017-2-25 12:22:00	2017-2-25 13:43:30
SH-NHC-0270	0616-0013/NHC	2017-03-02	23:42	8:10	507	2017-3-01 23:42:30	2017-3-02 08:10:00
SH-NHC-0270	0616-0013/NHC	2017-02-25	0:25	7:14	408	2017-2-25 00:25:30	2017-2-25 07:14:00
SH-NHC-0104	0616-0028/NHC	2016-08-26	13:46	14:47	61	2016-8-26 13:46:00	2016-8-26 14:47:30
SH-NHC-0104	0616-0028/NHC	2016-08-26	1:59	6:28	269	2016-8-26 01:59:00	2016-8-26 06:28:30
SH-NHC-0285	0616-0036/NHC	2017-03-05	0:15	6:45	389	2017-3-05 00:15:30	2017-3-05 06:45:00
SH-NHC-0285	0616-0036/NHC	2017-03-04	5:40	6:57	77	2017-3-04 05:40:00	2017-3-04 06:57:00
SH-NHC-0285	0616-0036/NHC	2017-03-06	0:15	6:35	380	2017-3-06 00:15:00	2017-3-06 06:35:30
SH-NHC-0285	0616-0036/NHC	2017-03-07	1:50	6:45	295	2017-3-07 01:50:30	2017-3-07 06:45:30
SH-NHC-0285	0616-0036/NHC	2017-03-10	1:26	6:21	295	2017-3-10 01:26:00	2017-3-10 06:21:00
SH-NHC-0285	0616-0036/NHC	2017-03-08	23:42	6:15	393	2017-3-07 23:42:30	2017-3-08 06:15:30
SH-NHC-0285	0616-0036/NHC	2017-03-09	23:46	6:15	389	2017-3-08 23:46:00	2017-3-09 06:15:30
SH-NHC-0076	0715-0011/NHC	2016-06-24	4:55	7:44	169	2016-6-24 04:55:00	2016-6-24 07:44:00
SH-NHC-0076	0715-0011/NHC	2016-06-29	1:20	6:00	280	2016-6-29 01:20:00	2016-6-29 06:00:30
SH-NHC-0076	0715-0011/NHC	2016-06-25	1:42	7:30	348	2016-6-25 01:42:00	2016-6-25 07:30:30
SH-NHC-0076	0715-0011/NHC	2016-06-24	12:46	14:13	87	2016-6-24 12:46:00	2016-6-24 14:13:00
SH-NHC-0076	0715-0011/NHC	2016-06-26	22:54	8:56	602	2016-6-25 22:54:00	2016-6-26 08:56:30
SH-NHC-0076	0715-0011/NHC	2016-06-28	0:48	6:00	312	2016-6-28 00:48:30	2016-6-28 06:00:30
SH-NHC-0076	0715-0011/NHC	2016-06-27	7:32	9:37	125	2016-6-27 07:32:00	2016-6-27 09:37:30
SH-NHC-0076	0715-0011/NHC	2016-06-27	23:13	5:30	376	2016-6-26 23:13:30	2016-6-27 05:30:00
SH-NHC-0124	0715-0013/NHC	2016-09-25	1:16	9:16	480	2016-9-25 01:16:00	2016-9-25 09:16:00
SH-NHC-0124	0715-0013/NHC	2016-09-24	1:32	8:46	434	2016-9-24 01:32:00	2016-9-24 08:46:00
SH-NHC-0124	0715-0013/NHC	2016-09-27	0:37	7:06	389	2016-9-27 00:37:30	2016-9-27 07:06:30
SH-NHC-0124	0715-0013/NHC	2016-09-28	0:21	7:11	410	2016-9-28 00:21:30	2016-9-28 07:11:30
SH-NHC-0084	0715-0026/NHC	2016-07-19	22:39	7:03	504	2016-7-18 22:39:00	2016-7-19 07:03:30
SH-NHC-0084	0715-0026/NHC	2016-07-17	23:52	7:38	466	2016-7-16 23:52:00	2016-7-17 07:38:30
SH-NHC-0084	0715-0026/NHC	2016-07-16	15:50	18:37	167	2016-7-16 15:50:00	2016-7-16 18:37:00
SH-NHC-0084	0715-0026/NHC	2016-07-15	15:29	17:15	105	2016-7-15 15:29:30	2016-7-15 17:15:00
SH-NHC-0084	0715-0026/NHC	2016-07-20	22:52	6:24	452	2016-7-19 22:52:00	2016-7-20 06:24:30
SH-NHC-0084	0715-0026/NHC	2016-07-16	22:52	8:08	555	2016-7-15 22:52:30	2016-7-16 08:08:00
SH-NHC-0084	0715-0026/NHC	2016-07-18	0:36	6:57	381	2016-7-18 00:36:30	2016-7-18 06:57:30
SH-NHC-0085	0715-0029/NHC	2016-07-18	23:54	6:37	403	2016-7-17 23:54:30	2016-7-18 06:37:30
SH-NHC-0085	0715-0029/NHC	2016-07-19	23:59	6:14	375	2016-7-18 23:59:30	2016-7-19 06:14:30
SH-NHC-0085	0715-0029/NHC	2016-07-16	23:55	7:09	434	2016-7-15 23:55:00	2016-7-16 07:09:00
SH-NHC-0085	0715-0029/NHC	2016-07-17	22:49	6:33	464	2016-7-16 22:49:00	2016-7-17 06:33:30
SH-NHC-0085	0715-0029/NHC	2016-07-15	15:02	16:14	72	2016-7-15 15:02:30	2016-7-15 16:14:30
SH-NHC-0088	0715-0033/NHC	2016-07-23	0:44	6:36	352	2016-7-23 00:44:30	2016-7-23 06:36:30
SH-NHC-0088	0715-0033/NHC	2016-07-22	22:58	5:05	367	2016-7-21 22:58:00	2016-7-22 05:05:00
SH-NHC-0088	0715-0033/NHC	2016-07-25	23:41	5:30	349	2016-7-24 23:41:00	2016-7-25 05:30:00
SH-NHC-0006	0715-0035/NHC	2015-11-18	23:02	2:48	226	2015-11-17 23:02:00	2015-11-18 02:48:30
SH-NHC-0006	0715-0035/NHC	2015-11-18	3:02	4:53	111	2015-11-18 03:02:00	2015-11-18 04:53:00
SH-NHC-0006	0715-0035/NHC	2015-11-18	5:07	6:21	74	2015-11-18 05:07:30	2015-11-18 06:21:30
SH-NHC-0006	0715-0035/NHC	2015-11-19	23:50	5:24	334	2015-11-18 23:50:30	2015-11-19 05:24:30
SH-NHC-0006	0715-0035/NHC	2015-11-19	5:33	7:10	97	2015-11-19 05:33:00	2015-11-19 07:10:00
SH-NHC-0006	0715-0035/NHC	2015-11-21	21:18	7:42	624	2015-11-20 21:18:00	2015-11-21 07:42:30
SH-NHC-0006	0715-0035/NHC	2015-11-22	23:24	3:07	223	2015-11-21 23:24:00	2015-11-22 03:07:30
SH-NHC-0006	0715-0035/NHC	2015-11-22	3:36	7:43	247	2015-11-22 03:36:30	2015-11-22 07:43:30
SH-NHC-0006	0715-0035/NHC	2015-11-22	7:45	9:59	134	2015-11-22 07:45:00	2015-11-22 09:59:30
SH-NHC-0006	0715-0035/NHC	2015-11-23	22:37	5:15	398	2015-11-22 22:37:00	2015-11-23 05:15:00
SH-NHC-0006	0715-0035/NHC	2015-11-23	5:27	7:31	124	2015-11-23 05:27:30	2015-11-23 07:31:30
SH-NHC-0090	0715-0036/NHC	2016-07-30	2:39	5:32	173	2016-7-30 02:39:30	2016-7-30 05:32:30
SH-NHC-0090	0715-0036/NHC	2016-07-27	3:12	9:44	392	2016-7-27 03:12:30	2016-7-27 09:44:30
SH-NHC-0090	0715-0036/NHC	2016-07-28	23:18	8:57	579	2016-7-27 23:18:00	2016-7-28 08:57:30
SH-NHC-0090	0715-0036/NHC	2016-07-30	6:47	13:38	411	2016-7-30 06:47:30	2016-7-30 13:38:30
SH-NHC-0097	0715-0054/NHC	2016-08-14	0:22	8:37	495	2016-8-14 00:22:00	2016-8-14 08:37:00
SH-NHC-0097	0715-0054/NHC	2016-08-15	0:43	7:07	383	2016-8-15 00:43:30	2016-8-15 07:07:00
SH-NHC-0097	0715-0054/NHC	2016-08-13	0:06	7:30	443	2016-8-13 00:06:30	2016-8-13 07:30:00
SH-NHC-0097	0715-0054/NHC	2016-08-12	0:16	7:14	418	2016-8-12 00:16:00	2016-8-12 07:14:00
SH-NHC-0098	0715-0055/NHC	2016-08-13	1:07	8:18	431	2016-8-13 01:07:00	2016-8-13 08:18:00
SH-NHC-0098	0715-0055/NHC	2016-08-15	23:31	7:11	460	2016-8-14 23:31:00	2016-8-15 07:11:00
SH-NHC-0098	0715-0055/NHC	2016-08-14	0:18	8:20	481	2016-8-14 00:18:30	2016-8-14 08:20:00
SH-NHC-0098	0715-0055/NHC	2016-08-16	23:40	6:56	436	2016-8-15 23:40:30	2016-8-16 06:56:30
SH-NHC-0098	0715-0055/NHC	2016-08-13	12:29	13:35	66	2016-8-13 12:29:30	2016-8-13 13:35:30
SH-NHC-0102	0715-0059/NHC	2016-08-19	4:51	7:32	161	2016-8-19 04:51:00	2016-8-19 07:32:30
SH-NHC-0102	0715-0059/NHC	2016-08-18	0:30	7:08	398	2016-8-18 00:30:00	2016-8-18 07:08:30
SH-NHC-0102	0715-0059/NHC	2016-08-21	1:09	4:41	212	2016-8-21 01:09:00	2016-8-21 04:41:30
SH-NHC-0102	0715-0059/NHC	2016-08-19	23:45	1:46	120	2016-8-18 23:45:30	2016-8-19 01:46:00
SH-NHC-0102	0715-0059/NHC	2016-08-20	0:26	7:29	423	2016-8-20 00:26:00	2016-8-20 07:29:30
SH-NHC-0102	0715-0059/NHC	2016-08-22	0:40	7:06	386	2016-8-22 00:40:00	2016-8-22 07:06:00
SH-NHC-0103	0715-0063/NHC	2016-08-19	13:51	15:58	126	2016-8-19 13:51:30	2016-8-19 15:58:00
SH-NHC-0103	0715-0063/NHC	2016-08-21	3:13	6:34	201	2016-8-21 03:13:00	2016-8-21 06:34:30
SH-NHC-0103	0715-0063/NHC	2016-08-22	22:07	6:01	474	2016-8-21 22:07:00	2016-8-22 06:01:00
SH-NHC-0103	0715-0063/NHC	2016-08-19	21:23	4:57	454	2016-8-18 21:23:00	2016-8-19 04:57:30
SH-NHC-0103	0715-0063/NHC	2016-08-21	21:31	1:32	241	2016-8-20 21:31:00	2016-8-21 01:32:30
SH-NHC-0103	0715-0063/NHC	2016-08-18	14:21	16:17	116	2016-8-18 14:21:30	2016-8-18 16:17:30
SH-NHC-0103	0715-0063/NHC	2016-08-20	20:43	4:48	484	2016-8-19 20:43:30	2016-8-20 04:48:00
SH-NHC-0103	0715-0063/NHC	2016-08-21	13:00	15:27	146	2016-8-21 13:00:30	2016-8-21 15:27:00
SH-NHC-0114	0715-0070/NHC	2016-09-12	0:30	6:00	330	2016-9-12 00:30:00	2016-9-12 06:00:00
SH-NHC-0114	0715-0070/NHC	2016-09-12	16:30	17:43	73	2016-9-12 16:30:00	2016-9-12 17:43:30
SH-NHC-0114	0715-0070/NHC	2016-09-11	1:00	8:45	465	2016-9-11 01:00:00	2016-9-11 08:45:30
SH-NHC-0114	0715-0070/NHC	2016-09-13	6:27	7:32	65	2016-9-13 06:27:00	2016-9-13 07:32:30
SH-NHC-0114	0715-0070/NHC	2016-09-09	23:51	5:12	321	2016-9-08 23:51:00	2016-9-09 05:12:00
SH-NHC-0114	0715-0070/NHC	2016-09-09	21:10	22:40	90	2016-9-09 21:10:00	2016-9-09 22:40:30
SH-NHC-0114	0715-0070/NHC	2016-09-08	3:53	5:18	85	2016-9-08 03:53:00	2016-9-08 05:18:00
SH-NHC-0114	0715-0070/NHC	2016-09-14	0:24	5:20	296	2016-9-14 00:24:00	2016-9-14 05:20:00
SH-NHC-0114	0715-0070/NHC	2016-09-10	0:01	7:07	426	2016-9-10 00:01:00	2016-9-10 07:07:30
SH-NHC-0105	0715-0074/NHC	2016-08-23	0:17	7:20	423	2016-8-23 00:17:00	2016-8-23 07:20:30
SH-NHC-0105	0715-0074/NHC	2016-08-24	23:11	2:38	207	2016-8-23 23:11:00	2016-8-24 02:38:00
SH-NHC-0105	0715-0074/NHC	2016-08-25	1:11	4:36	205	2016-8-25 01:11:00	2016-8-25 04:36:00
SH-NHC-0105	0715-0074/NHC	2016-08-25	5:39	7:52	133	2016-8-25 05:39:30	2016-8-25 07:52:30
SH-NHC-0105	0715-0074/NHC	2016-08-26	5:13	6:23	70	2016-8-26 05:13:30	2016-8-26 06:23:30
SH-NHC-0108	0715-0077/NHC	2016-08-30	0:55	6:25	330	2016-8-30 00:55:00	2016-8-30 06:25:30
SH-NHC-0108	0715-0077/NHC	2016-08-28	1:30	9:28	478	2016-8-28 01:30:00	2016-8-28 09:28:00
SH-NHC-0108	0715-0077/NHC	2016-08-29	2:39	7:50	311	2016-8-29 02:39:00	2016-8-29 07:50:30
SH-NHC-0108	0715-0077/NHC	2016-08-27	1:02	8:18	436	2016-8-27 01:02:00	2016-8-27 08:18:30
SH-NHC-0112	0715-0080/NHC	2016-09-03	23:15	7:54	519	2016-9-02 23:15:00	2016-9-03 07:54:30
SH-NHC-0112	0715-0080/NHC	2016-09-04	21:51	7:17	565	2016-9-03 21:51:30	2016-9-04 07:17:00
SH-NHC-0112	0715-0080/NHC	2016-09-05	2:52	7:07	255	2016-9-05 02:52:00	2016-9-05 07:07:00
SH-NHC-0112	0715-0080/NHC	2016-09-06	22:22	6:49	507	2016-9-05 22:22:30	2016-9-06 06:49:30
SH-NHC-0226	0716-0002/NHC	2017-01-20	0:42	6:10	327	2017-1-20 00:42:30	2017-1-20 06:10:00
SH-NHC-0226	0716-0002/NHC	2017-01-18	1:15	6:21	306	2017-1-18 01:15:30	2017-1-18 06:21:30
SH-NHC-0226	0716-0002/NHC	2017-01-17	20:39	5:14	515	2017-1-16 20:39:00	2017-1-17 05:14:30
SH-NHC-0226	0716-0002/NHC	2017-01-19	1:59	5:54	235	2017-1-19 01:59:00	2017-1-19 05:54:00
SH-NHC-0079	0716-0004/NHC	2016-07-09	3:41	6:04	143	2016-7-09 03:41:00	2016-7-09 06:04:30
SH-NHC-0079	0716-0004/NHC	2016-07-09	14:39	15:45	66	2016-7-09 14:39:30	2016-7-09 15:45:30
SH-NHC-0079	0716-0004/NHC	2016-07-10	1:07	6:47	340	2016-7-10 01:07:00	2016-7-10 06:47:00
SH-NHC-0079	0716-0004/NHC	2016-07-11	23:47	4:54	307	2016-7-10 23:47:00	2016-7-11 04:54:00
SH-NHC-0079	0716-0004/NHC	2016-07-12	0:50	4:37	227	2016-7-12 00:50:30	2016-7-12 04:37:30
SH-NHC-0079	0716-0004/NHC	2016-07-13	0:20	5:36	316	2016-7-13 00:20:30	2016-7-13 05:36:30
SH-NHC-0079	0716-0004/NHC	2016-07-14	0:24	5:01	276	2016-7-14 00:24:30	2016-7-14 05:01:00
SH-NHC-0083	0716-0012/NHC	2016-07-12	2:45	10:00	434	2016-7-12 02:45:30	2016-7-12 10:00:00
SH-NHC-0083	0716-0012/NHC	2016-07-13	1:47	6:49	302	2016-7-13 01:47:00	2016-7-13 06:49:30
SH-NHC-0083	0716-0012/NHC	2016-07-10	6:58	11:56	297	2016-7-10 06:58:30	2016-7-10 11:56:00
SH-NHC-0083	0716-0012/NHC	2016-07-14	4:56	8:42	226	2016-7-14 04:56:00	2016-7-14 08:42:30
SH-NHC-0083	0716-0012/NHC	2016-07-11	1:16	8:12	416	2016-7-11 01:16:00	2016-7-11 08:12:30
SH-NHC-0083	0716-0012/NHC	2016-07-09	1:27	9:25	478	2016-7-09 01:27:00	2016-7-09 09:25:30
SH-NHC-0083	0716-0012/NHC	2016-07-11	12:45	14:20	95	2016-7-11 12:45:00	2016-7-11 14:20:00
SH-NHC-0083	0716-0012/NHC	2016-07-08	15:49	17:19	89	2016-7-08 15:49:51	2016-7-08 17:19:36
SH-NHC-0227	0716-0014/NHC	2017-01-19	0:05	6:39	394	2017-1-19 00:05:00	2017-1-19 06:39:30
SH-NHC-0227	0716-0014/NHC	2017-01-20	1:31	10:18	526	2017-1-20 01:31:30	2017-1-20 10:18:00
SH-NHC-0227	0716-0014/NHC	2017-01-21	0:43	10:45	602	2017-1-21 00:43:00	2017-1-21 10:45:30
SH-NHC-0227	0716-0014/NHC	2017-01-23	0:56	6:29	333	2017-1-23 00:56:00	2017-1-23 06:29:00
SH-NHC-0227	0716-0014/NHC	2017-01-22	1:34	7:30	356	2017-1-22 01:34:00	2017-1-22 07:30:00
SH-NHC-0227	0716-0014/NHC	2017-01-23	8:43	10:17	94	2017-1-23 08:43:00	2017-1-23 10:17:30
SH-NHC-0227	0716-0014/NHC	2017-01-19	8:18	10:12	114	2017-1-19 08:18:30	2017-1-19 10:12:30
SH-NHC-0284	0716-0016/NHC	2017-03-07	1:24	7:23	359	2017-3-07 01:24:30	2017-3-07 07:23:30
SH-NHC-0284	0716-0016/NHC	2017-03-04	14:33	16:12	99	2017-3-04 14:33:30	2017-3-04 16:12:30
SH-NHC-0284	0716-0016/NHC	2017-03-08	0:11	7:04	412	2017-3-08 00:11:30	2017-3-08 07:04:00
SH-NHC-0284	0716-0016/NHC	2017-03-06	1:03	7:14	371	2017-3-06 01:03:30	2017-3-06 07:14:30
SH-NHC-0284	0716-0016/NHC	2017-03-04	2:20	9:55	455	2017-3-04 02:20:00	2017-3-04 09:55:30
SH-NHC-0284	0716-0016/NHC	2017-03-05	2:25	11:45	560	2017-3-05 02:25:30	2017-3-05 11:45:30
SH-NHC-0277	0716-0024/NHC	2017-03-03	0:35	7:11	396	2017-3-03 00:35:30	2017-3-03 07:11:30
SH-NHC-0277	0716-0024/NHC	2017-03-04	1:17	7:55	398	2017-3-04 01:17:00	2017-3-04 07:55:00
SH-NHC-0277	0716-0024/NHC	2017-03-05	23:11	8:12	541	2017-3-04 23:11:30	2017-3-05 08:12:30
SH-NHC-0277	0716-0024/NHC	2017-03-02	23:47	7:13	446	2017-3-01 23:47:00	2017-3-02 07:13:30
SH-NHC-0087	0716-0043/NHC	2016-07-22	0:23	10:14	591	2016-7-22 00:23:30	2016-7-22 10:14:30
SH-NHC-0087	0716-0043/NHC	2016-07-26	0:48	8:05	437	2016-7-26 00:48:30	2016-7-26 08:05:30
SH-NHC-0087	0716-0043/NHC	2016-07-23	0:50	9:42	531	2016-7-23 00:50:30	2016-7-23 09:42:00
SH-NHC-0087	0716-0043/NHC	2016-07-25	0:52	9:19	507	2016-7-25 00:52:30	2016-7-25 09:19:30
SH-NHC-0087	0716-0043/NHC	2016-07-25	13:54	15:26	91	2016-7-25 13:54:30	2016-7-25 15:26:00
SH-NHC-0091	0716-0047/NHC	2016-07-29	15:03	16:39	96	2016-7-29 15:03:00	2016-7-29 16:39:00
SH-NHC-0091	0716-0047/NHC	2016-07-31	0:20	11:19	659	2016-7-31 00:20:30	2016-7-31 11:19:30
SH-NHC-0091	0716-0047/NHC	2016-08-02	23:36	6:06	390	2016-8-01 23:36:00	2016-8-02 06:06:30
SH-NHC-0091	0716-0047/NHC	2016-07-30	23:16	11:02	706	2016-7-29 23:16:30	2016-7-30 11:02:30
SH-NHC-0091	0716-0047/NHC	2016-07-30	15:21	16:35	73	2016-7-30 15:21:30	2016-7-30 16:35:00
SH-NHC-0091	0716-0047/NHC	2016-08-01	0:54	7:28	394	2016-8-01 00:54:00	2016-8-01 07:28:00
SH-NHC-0092	0716-0048/NHC	2016-08-01	12:59	16:07	187	2016-8-01 12:59:30	2016-8-01 16:07:00
SH-NHC-0092	0716-0048/NHC	2016-08-01	20:22	21:23	61	2016-8-01 20:22:00	2016-8-01 21:23:00
SH-NHC-0092	0716-0048/NHC	2016-08-02	22:25	8:01	576	2016-8-01 22:25:00	2016-8-02 08:01:30
SH-NHC-0092	0716-0048/NHC	2016-08-01	1:02	7:30	388	2016-8-01 01:02:00	2016-8-01 07:30:30
SH-NHC-0092	0716-0048/NHC	2016-07-30	14:38	15:53	75	2016-7-30 14:38:30	2016-7-30 15:53:30
SH-NHC-0092	0716-0048/NHC	2016-07-31	23:28	11:20	712	2016-7-30 23:28:30	2016-7-31 11:20:30
SH-NHC-0092	0716-0048/NHC	2016-07-30	23:20	8:05	525	2016-7-29 23:20:00	2016-7-30 08:05:00
SH-NHC-0125	0815-0011/NHC	2016-09-30	22:02	6:40	518	2016-9-29 22:02:00	2016-9-30 06:40:30
SH-NHC-0125	0815-0011/NHC	2016-10-02	9:54	12:46	172	2016-10-02 09:54:30	2016-10-02 12:46:30
SH-NHC-0125	0815-0011/NHC	2016-09-28	21:36	6:14	518	2016-9-27 21:36:00	2016-9-28 06:14:30
SH-NHC-0125	0815-0011/NHC	2016-09-26	17:07	18:13	65	2016-9-26 17:07:30	2016-9-26 18:13:00
SH-NHC-0125	0815-0011/NHC	2016-09-27	23:01	8:45	584	2016-9-26 23:01:30	2016-9-27 08:45:30
SH-NHC-0110	0815-0017/NHC	2016-09-02	23:15	8:05	530	2016-9-01 23:15:00	2016-9-02 08:05:30
SH-NHC-0110	0815-0017/NHC	2016-09-03	23:54	8:04	489	2016-9-02 23:54:30	2016-9-03 08:04:00
SH-NHC-0110	0815-0017/NHC	2016-09-04	23:21	7:51	510	2016-9-03 23:21:00	2016-9-04 07:51:30
SH-NHC-0110	0815-0017/NHC	2016-09-05	0:50	6:12	321	2016-9-05 00:50:30	2016-9-05 06:12:00
SH-NHC-0008	0815-0018/NHC	2015-11-25	21:41	13:42	960	2015-11-24 21:41:38	2015-11-25 13:42:00
SH-NHC-0162	0815-0024/NHC	2016-11-17	2:02	7:05	303	2016-11-17 02:02:30	2016-11-17 07:05:30
SH-NHC-0162	0815-0024/NHC	2016-11-19	5:36	7:40	124	2016-11-19 05:36:00	2016-11-19 07:40:30
SH-NHC-0162	0815-0024/NHC	2016-11-18	1:29	7:28	359	2016-11-18 01:29:00	2016-11-18 07:28:30
SH-NHC-0162	0815-0024/NHC	2016-11-16	0:27	7:09	401	2016-11-16 00:27:30	2016-11-16 07:09:00
SH-NHC-0162	0815-0024/NHC	2016-11-20	1:30	5:57	267	2016-11-20 01:30:00	2016-11-20 05:57:30
SH-NHC-0162	0815-0024/NHC	2016-11-21	4:46	6:30	103	2016-11-21 04:46:30	2016-11-21 06:30:00
SH-NHC-0162	0815-0024/NHC	2016-11-18	23:16	0:25	69	2016-11-17 23:16:00	2016-11-18 00:25:00
SH-NHC-0162	0815-0024/NHC	2016-11-19	0:56	3:17	141	2016-11-19 00:56:00	2016-11-19 03:17:30
SH-NHC-0123	0815-0037/NHC	2016-09-23	0:00	6:29	389	2016-9-23 00:00:00	2016-9-23 06:29:00
SH-NHC-0123	0815-0037/NHC	2016-09-24	23:27	6:51	444	2016-9-23 23:27:00	2016-9-24 06:51:00
SH-NHC-0123	0815-0037/NHC	2016-09-25	23:20	6:19	419	2016-9-24 23:20:30	2016-9-25 06:19:30
SH-NHC-0123	0815-0037/NHC	2016-09-26	23:07	6:51	463	2016-9-25 23:07:30	2016-9-26 06:51:00
SH-NHC-0120	0815-0039/NHC	2016-09-17	0:23	6:45	381	2016-9-17 00:23:30	2016-9-17 06:45:00
SH-NHC-0120	0815-0039/NHC	2016-09-15	0:27	6:34	367	2016-9-15 00:27:00	2016-9-15 06:34:30
SH-NHC-0120	0815-0039/NHC	2016-09-19	0:47	5:57	310	2016-9-19 00:47:30	2016-9-19 05:57:30
SH-NHC-0120	0815-0039/NHC	2016-09-16	0:33	5:28	294	2016-9-16 00:33:30	2016-9-16 05:28:00
SH-NHC-0120	0815-0039/NHC	2016-09-18	0:27	6:45	377	2016-9-18 00:27:30	2016-9-18 06:45:00
SH-NHC-0143	0815-0041/NHC	2016-10-28	22:55	6:37	461	2016-10-27 22:55:30	2016-10-28 06:37:00
SH-NHC-0143	0815-0041/NHC	2016-10-29	22:59	6:26	447	2016-10-28 22:59:30	2016-10-29 06:26:30
SH-NHC-0143	0815-0041/NHC	2016-10-30	21:22	6:53	571	2016-10-29 21:22:00	2016-10-30 06:53:30
SH-NHC-0143	0815-0041/NHC	2016-10-27	23:21	6:58	457	2016-10-26 23:21:00	2016-10-27 06:58:00
SH-NHC-0130	0815-0054/NHC	2016-10-10	22:56	6:42	466	2016-10-09 22:56:00	2016-10-10 06:42:00
SH-NHC-0130	0815-0054/NHC	2016-10-07	23:19	3:07	228	2016-10-06 23:19:00	2016-10-07 03:07:30
SH-NHC-0130	0815-0054/NHC	2016-10-08	23:10	5:48	398	2016-10-07 23:10:00	2016-10-08 05:48:00
SH-NHC-0130	0815-0054/NHC	2016-10-11	5:18	7:26	128	2016-10-11 05:18:30	2016-10-11 07:26:30
SH-NHC-0130	0815-0054/NHC	2016-10-12	23:16	7:41	504	2016-10-11 23:16:30	2016-10-12 07:41:00
SH-NHC-0130	0815-0054/NHC	2016-10-07	4:39	8:34	234	2016-10-07 04:39:30	2016-10-07 08:34:00
SH-NHC-0130	0815-0054/NHC	2016-10-09	0:33	7:38	425	2016-10-09 00:33:30	2016-10-09 07:38:30
SH-NHC-0130	0815-0054/NHC	2016-10-11	23:03	2:40	217	2016-10-10 23:03:30	2016-10-11 02:40:30
SH-NHC-0158	0815-0059/NHC	2016-11-12	23:43	6:03	380	2016-11-11 23:43:00	2016-11-12 06:03:30
SH-NHC-0158	0815-0059/NHC	2016-11-13	0:06	7:00	414	2016-11-13 00:06:00	2016-11-13 07:00:00
SH-NHC-0158	0815-0059/NHC	2016-11-15	0:12	5:55	342	2016-11-15 00:12:30	2016-11-15 05:55:00
SH-NHC-0127	0815-0062/NHC	2016-10-05	0:40	7:24	404	2016-10-05 00:40:00	2016-10-05 07:24:30
SH-NHC-0127	0815-0062/NHC	2016-10-07	14:05	15:22	77	2016-10-07 14:05:00	2016-10-07 15:22:30
SH-NHC-0127	0815-0062/NHC	2016-10-09	9:16	10:19	63	2016-10-09 09:16:00	2016-10-09 10:19:30
SH-NHC-0127	0815-0062/NHC	2016-10-07	23:12	7:54	522	2016-10-06 23:12:00	2016-10-07 07:54:30
SH-NHC-0127	0815-0062/NHC	2016-10-06	23:27	7:23	475	2016-10-05 23:27:30	2016-10-06 07:23:00
SH-NHC-0127	0815-0062/NHC	2016-10-10	22:46	8:14	568	2016-10-09 22:46:00	2016-10-10 08:14:30
SH-NHC-0127	0815-0062/NHC	2016-10-09	0:16	6:48	392	2016-10-09 00:16:00	2016-10-09 06:48:30
SH-NHC-0127	0815-0062/NHC	2016-10-08	23:45	12:04	739	2016-10-07 23:45:00	2016-10-08 12:04:00
SH-NHC-0121	0815-0069/NHC	2016-09-19	0:06	5:26	319	2016-9-19 00:06:30	2016-9-19 05:26:00
SH-NHC-0121	0815-0069/NHC	2016-09-16	22:43	6:51	488	2016-9-15 22:43:00	2016-9-16 06:51:30
SH-NHC-0121	0815-0069/NHC	2016-09-17	22:25	8:15	589	2016-9-16 22:25:30	2016-9-17 08:15:00
SH-NHC-0121	0815-0069/NHC	2016-09-18	23:08	8:01	533	2016-9-17 23:08:30	2016-9-18 08:01:30
SH-NHC-0121	0815-0069/NHC	2016-09-20	22:07	5:22	435	2016-9-19 22:07:00	2016-9-20 05:22:30
SH-NHC-0121	0815-0069/NHC	2016-09-15	23:21	5:20	359	2016-9-14 23:21:00	2016-9-15 05:20:00
SH-NHC-0007	0815-0070/NHC	2015-11-20	2:55	5:59	184	2015-11-20 02:55:00	2015-11-20 05:59:30
SH-NHC-0007	0815-0070/NHC	2015-11-20	6:24	7:35	71	2015-11-20 06:24:00	2015-11-20 07:35:30
SH-NHC-0007	0815-0070/NHC	2015-11-21	2:16	5:18	182	2015-11-21 02:16:00	2015-11-21 05:18:30
SH-NHC-0007	0815-0070/NHC	2015-11-21	5:22	7:11	109	2015-11-21 05:22:00	2015-11-21 07:11:30
SH-NHC-0007	0815-0070/NHC	2015-11-22	2:45	10:56	491	2015-11-22 02:45:30	2015-11-22 10:56:30
SH-NHC-0007	0815-0070/NHC	2015-11-22	16:26	18:18	111	2015-11-22 16:26:30	2015-11-22 18:18:00
SH-NHC-0007	0815-0070/NHC	2015-11-23	1:39	8:03	383	2015-11-23 01:39:30	2015-11-23 08:03:00
SH-NHC-0007	0815-0070/NHC	2015-11-24	2:24	7:08	284	2015-11-24 02:24:00	2015-11-24 07:08:00
SH-NHC-0275	0816-0010/NHC	2017-02-28	0:17	7:45	447	2017-2-28 00:17:30	2017-2-28 07:45:00
SH-NHC-0275	0816-0010/NHC	2017-02-27	12:44	13:53	69	2017-2-27 12:44:00	2017-2-27 13:53:00
SH-NHC-0275	0816-0010/NHC	2017-03-01	0:17	6:46	389	2017-3-01 00:17:30	2017-3-01 06:46:30
SH-NHC-0275	0816-0010/NHC	2017-03-02	23:58	6:52	414	2017-3-01 23:58:00	2017-3-02 06:52:30
SH-NHC-0275	0816-0010/NHC	2017-03-03	1:30	6:53	323	2017-3-03 01:30:30	2017-3-03 06:53:30
SH-NHC-0113	0816-0014/NHC	2016-09-17	2:36	8:27	351	2016-9-17 02:36:30	2016-9-17 08:27:30
SH-NHC-0113	0816-0014/NHC	2016-09-18	1:34	12:03	629	2016-9-18 01:34:00	2016-9-18 12:03:00
SH-NHC-0113	0816-0014/NHC	2016-09-14	1:35	9:47	492	2016-9-14 01:35:30	2016-9-14 09:47:30
SH-NHC-0113	0816-0014/NHC	2016-09-19	2:22	10:32	490	2016-9-19 02:22:30	2016-9-19 10:32:30
SH-NHC-0113	0816-0014/NHC	2016-09-15	0:51	9:38	527	2016-9-15 00:51:30	2016-9-15 09:38:30
SH-NHC-0113	0816-0014/NHC	2016-09-16	1:03	9:57	533	2016-9-16 01:03:30	2016-9-16 09:57:00
SH-NHC-0129	0816-0019/NHC	2016-10-07	0:34	8:58	504	2016-10-07 00:34:30	2016-10-07 08:58:30
SH-NHC-0129	0816-0019/NHC	2016-10-10	0:14	6:46	392	2016-10-10 00:14:00	2016-10-10 06:46:30
SH-NHC-0129	0816-0019/NHC	2016-10-08	0:59	7:29	390	2016-10-08 00:59:00	2016-10-08 07:29:30
SH-NHC-0109	0816-0039/NHC	2016-09-02	22:53	6:32	458	2016-9-01 22:53:30	2016-9-02 06:32:00
SH-NHC-0109	0816-0039/NHC	2016-09-04	0:50	8:59	489	2016-9-04 00:50:30	2016-9-04 08:59:30
SH-NHC-0109	0816-0039/NHC	2016-09-05	22:44	6:12	448	2016-9-04 22:44:00	2016-9-05 06:12:30
SH-NHC-0297	0816-0046/NHC	2017-03-15	22:50	6:17	447	2017-3-14 22:50:00	2017-3-15 06:17:30
SH-NHC-0297	0816-0046/NHC	2017-03-13	22:19	6:01	462	2017-3-12 22:19:00	2017-3-13 06:01:00
SH-NHC-0297	0816-0046/NHC	2017-03-14	22:37	5:51	433	2017-3-13 22:37:30	2017-3-14 05:51:00
SH-NHC-0297	0816-0046/NHC	2017-03-12	22:17	5:40	443	2017-3-11 22:17:00	2017-3-12 05:40:00
SH-NHC-0297	0816-0046/NHC	2017-03-11	22:06	5:53	467	2017-3-10 22:06:00	2017-3-11 05:53:00
SH-NHC-0297	0816-0046/NHC	2017-03-14	8:09	9:39	89	2017-3-14 08:09:30	2017-3-14 09:39:00
SH-NHC-0300	0816-0051/NHC	2017-03-14	21:06	6:43	576	2017-3-13 21:06:30	2017-3-14 06:43:00
SH-NHC-0300	0816-0051/NHC	2017-03-15	23:54	8:33	519	2017-3-14 23:54:30	2017-3-15 08:33:30
SH-NHC-0300	0816-0051/NHC	2017-03-16	1:01	6:28	327	2017-3-16 01:01:30	2017-3-16 06:28:30
SH-NHC-0300	0816-0051/NHC	2017-03-17	2:39	6:52	252	2017-3-17 02:39:30	2017-3-17 06:52:00
SH-NHC-0289	0816-0063/NHC	2017-03-11	0:15	3:17	182	2017-3-11 00:15:30	2017-3-11 03:17:30
SH-NHC-0289	0816-0063/NHC	2017-03-08	6:00	7:47	107	2017-3-08 06:00:00	2017-3-08 07:47:30
SH-NHC-0289	0816-0063/NHC	2017-03-10	23:41	7:35	474	2017-3-09 23:41:00	2017-3-10 07:35:00
SH-NHC-0289	0816-0063/NHC	2017-03-13	0:26	7:48	442	2017-3-13 00:26:00	2017-3-13 07:48:30
SH-NHC-0289	0816-0063/NHC	2017-03-09	23:52	7:45	473	2017-3-08 23:52:00	2017-3-09 07:45:00
SH-NHC-0289	0816-0063/NHC	2017-03-12	0:45	8:02	437	2017-3-12 00:45:30	2017-3-12 08:02:30
SH-NHC-0115	0816-0066/NHC	2016-09-14	0:17	7:11	414	2016-9-14 00:17:00	2016-9-14 07:11:30
SH-NHC-0115	0816-0066/NHC	2016-09-15	1:02	7:11	369	2016-9-15 01:02:00	2016-9-15 07:11:00
SH-NHC-0115	0816-0066/NHC	2016-09-13	0:06	8:05	479	2016-9-13 00:06:30	2016-9-13 08:05:30
SH-NHC-0115	0816-0066/NHC	2016-09-12	5:07	10:07	300	2016-9-12 05:07:00	2016-9-12 10:07:00
SH-NHC-0115	0816-0066/NHC	2016-09-11	1:18	9:03	465	2016-9-11 01:18:00	2016-9-11 09:03:00
SH-NHC-0107	0816-0072/NHC	2016-08-27	0:57	7:20	383	2016-8-27 00:57:00	2016-8-27 07:20:00
SH-NHC-0107	0816-0072/NHC	2016-08-31	22:28	7:04	516	2016-8-30 22:28:00	2016-8-31 07:04:00
SH-NHC-0107	0816-0072/NHC	2016-09-01	21:53	7:19	565	2016-8-31 21:53:30	2016-9-01 07:19:00
SH-NHC-0107	0816-0072/NHC	2016-08-28	0:46	6:38	351	2016-8-28 00:46:30	2016-8-28 06:38:00
SH-NHC-0107	0816-0072/NHC	2016-08-28	12:54	14:32	98	2016-8-28 12:54:00	2016-8-28 14:32:30
SH-NHC-0107	0816-0072/NHC	2016-08-29	23:50	7:04	434	2016-8-28 23:50:00	2016-8-29 07:04:30
SH-NHC-0107	0816-0072/NHC	2016-08-30	23:11	5:59	408	2016-8-29 23:11:00	2016-8-30 05:59:30
SH-NHC-0118	0816-0079/NHC	2016-09-12	21:06	22:47	101	2016-9-12 21:06:00	2016-9-12 22:47:30
SH-NHC-0118	0816-0079/NHC	2016-09-11	23:05	6:20	435	2016-9-10 23:05:00	2016-9-11 06:20:00
SH-NHC-0118	0816-0079/NHC	2016-09-10	5:04	6:52	108	2016-9-10 05:04:00	2016-9-10 06:52:30
SH-NHC-0118	0816-0079/NHC	2016-09-10	22:05	3:30	325	2016-9-09 22:05:30	2016-9-10 03:30:30
SH-NHC-0187	0915-0038/NHC	2016-12-09	22:47	5:30	403	2016-12-08 22:47:00	2016-12-09 05:30:30
SH-NHC-0187	0915-0038/NHC	2016-12-08	22:46	5:44	418	2016-12-07 22:46:00	2016-12-08 05:44:30
SH-NHC-0187	0915-0038/NHC	2016-12-07	23:24	5:46	382	2016-12-06 23:24:00	2016-12-07 05:46:00
SH-NHC-0187	0915-0038/NHC	2016-12-06	22:30	5:31	421	2016-12-05 22:30:30	2016-12-06 05:31:30
SH-NHC-0230	0915-0042/NHC	2017-01-24	23:57	6:25	387	2017-1-23 23:57:30	2017-1-24 06:25:00
SH-NHC-0230	0915-0042/NHC	2017-01-23	7:51	10:10	139	2017-1-23 07:51:00	2017-1-23 10:10:30
SH-NHC-0230	0915-0042/NHC	2017-01-22	0:56	8:46	469	2017-1-22 00:56:30	2017-1-22 08:46:00
SH-NHC-0230	0915-0042/NHC	2017-01-21	23:36	8:34	537	2017-1-20 23:36:30	2017-1-21 08:34:00
SH-NHC-0230	0915-0042/NHC	2017-01-23	0:08	6:28	380	2017-1-23 00:08:00	2017-1-23 06:28:30
SH-NHC-0192	0915-0067/NHC	2016-12-11	17:01	19:51	169	2016-12-11 17:01:30	2016-12-11 19:51:00
SH-NHC-0192	0915-0067/NHC	2016-12-10	1:54	9:35	460	2016-12-10 01:54:30	2016-12-10 09:35:00
SH-NHC-0192	0915-0067/NHC	2016-12-11	0:56	5:07	251	2016-12-11 00:56:00	2016-12-11 05:07:00
SH-NHC-0192	0915-0067/NHC	2016-12-12	1:36	7:00	324	2016-12-12 01:36:00	2016-12-12 07:00:30
SH-NHC-0192	0915-0067/NHC	2016-12-13	0:41	5:20	279	2016-12-13 00:41:00	2016-12-13 05:20:00
SH-NHC-0198	0915-0072/NHC	2016-12-17	23:35	6:50	435	2016-12-16 23:35:30	2016-12-17 06:50:30
SH-NHC-0198	0915-0072/NHC	2016-12-18	1:12	6:56	344	2016-12-18 01:12:00	2016-12-18 06:56:00
SH-NHC-0198	0915-0072/NHC	2016-12-16	16:07	17:17	69	2016-12-16 16:07:30	2016-12-16 17:17:00
SH-NHC-0198	0915-0072/NHC	2016-12-20	22:25	5:10	404	2016-12-19 22:25:30	2016-12-20 05:10:00
SH-NHC-0198	0915-0072/NHC	2016-12-19	23:05	4:59	354	2016-12-18 23:05:30	2016-12-19 04:59:30
SH-NHC-0194	0915-0082/NHC	2016-12-14	23:06	4:31	325	2016-12-13 23:06:30	2016-12-14 04:31:30
SH-NHC-0194	0915-0082/NHC	2016-12-19	0:41	5:05	264	2016-12-19 00:41:00	2016-12-19 05:05:00
SH-NHC-0194	0915-0082/NHC	2016-12-17	18:59	21:32	152	2016-12-17 18:59:30	2016-12-17 21:32:00
SH-NHC-0194	0915-0082/NHC	2016-12-15	1:20	5:23	243	2016-12-15 01:20:00	2016-12-15 05:23:00
SH-NHC-0194	0915-0082/NHC	2016-12-13	13:55	15:12	76	2016-12-13 13:55:30	2016-12-13 15:12:00
SH-NHC-0194	0915-0082/NHC	2016-12-16	23:04	6:38	453	2016-12-15 23:04:30	2016-12-16 06:38:00
SH-NHC-0194	0915-0082/NHC	2016-12-17	0:43	5:32	289	2016-12-17 00:43:00	2016-12-17 05:32:30
SH-NHC-0194	0915-0082/NHC	2016-12-18	0:58	6:06	307	2016-12-18 00:58:30	2016-12-18 06:06:00
SH-NHC-0200	0915-0084/NHC	2016-12-24	0:31	4:56	265	2016-12-24 00:31:00	2016-12-24 04:56:30
SH-NHC-0200	0915-0084/NHC	2016-12-26	1:18	6:25	307	2016-12-26 01:18:00	2016-12-26 06:25:30
SH-NHC-0200	0915-0084/NHC	2016-12-26	16:41	18:06	85	2016-12-26 16:41:00	2016-12-26 18:06:30
SH-NHC-0200	0915-0084/NHC	2016-12-25	23:25	6:50	445	2016-12-24 23:25:00	2016-12-25 06:50:30
SH-NHC-0200	0915-0084/NHC	2016-12-23	22:45	4:59	373	2016-12-22 22:45:30	2016-12-23 04:59:00
SH-NHC-0200	0915-0084/NHC	2016-12-28	1:57	7:19	322	2016-12-28 01:57:00	2016-12-28 07:19:00
SH-NHC-0200	0915-0084/NHC	2016-12-23	20:02	21:05	63	2016-12-23 20:02:30	2016-12-23 21:05:30
SH-NHC-0099	0915-0086/NHC	2016-08-15	23:48	4:33	285	2016-8-14 23:48:00	2016-8-15 04:33:00
SH-NHC-0099	0915-0086/NHC	2016-08-16	23:21	4:28	306	2016-8-15 23:21:30	2016-8-16 04:28:00
SH-NHC-0099	0915-0086/NHC	2016-08-13	23:40	6:04	384	2016-8-12 23:40:00	2016-8-13 06:04:00
SH-NHC-0099	0915-0086/NHC	2016-08-14	22:35	8:18	583	2016-8-13 22:35:00	2016-8-14 08:18:00
SH-NHC-0111	0916-0004/NHC	2016-09-05	1:56	8:09	373	2016-9-05 01:56:00	2016-9-05 08:09:30
SH-NHC-0111	0916-0004/NHC	2016-09-03	16:14	17:47	92	2016-9-03 16:14:30	2016-9-03 17:47:00
SH-NHC-0111	0916-0004/NHC	2016-09-04	14:59	17:56	176	2016-9-04 14:59:30	2016-9-04 17:56:00
SH-NHC-0111	0916-0004/NHC	2016-09-04	1:48	9:13	445	2016-9-04 01:48:00	2016-9-04 09:13:30
SH-NHC-0111	0916-0004/NHC	2016-09-03	1:47	8:27	400	2016-9-03 01:47:30	2016-9-03 08:27:30
SH-NHC-0111	0916-0004/NHC	2016-09-06	1:33	7:51	377	2016-9-06 01:33:30	2016-9-06 07:51:00
SH-NHC-0213	0916-0008/NHC	2017-01-03	23:53	6:25	392	2017-1-02 23:53:00	2017-1-03 06:25:30
SH-NHC-0213	0916-0008/NHC	2016-12-31	1:49	6:46	297	2016-12-31 01:49:00	2016-12-31 06:46:00
SH-NHC-0213	0916-0008/NHC	2017-01-01	4:41	11:25	404	2017-1-01 04:41:30	2017-1-01 11:25:30
SH-NHC-0213	0916-0008/NHC	2016-12-30	4:03	7:50	227	2016-12-30 04:03:00	2016-12-30 07:50:30
SH-NHC-0213	0916-0008/NHC	2017-01-02	1:02	8:03	420	2017-1-02 01:02:30	2017-1-02 08:03:00
SH-NHC-0241	0916-0010/NHC	2017-02-02	15:57	17:28	91	2017-2-02 15:57:00	2017-2-02 17:28:30
SH-NHC-0241	0916-0010/NHC	2017-02-04	0:56	7:27	391	2017-2-04 00:56:00	2017-2-04 07:27:00
SH-NHC-0241	0916-0010/NHC	2017-02-02	23:14	8:21	546	2017-2-01 23:14:30	2017-2-02 08:21:00
SH-NHC-0241	0916-0010/NHC	2017-02-03	0:01	6:24	383	2017-2-03 00:01:00	2017-2-03 06:24:00
SH-NHC-0241	0916-0010/NHC	2017-02-04	17:45	19:25	100	2017-2-04 17:45:30	2017-2-04 19:25:30
SH-NHC-0155	0916-0015/NHC	2016-11-13	0:06	7:03	417	2016-11-13 00:06:00	2016-11-13 07:03:00
SH-NHC-0155	0916-0015/NHC	2016-11-13	16:31	17:40	69	2016-11-13 16:31:00	2016-11-13 17:40:30
SH-NHC-0155	0916-0015/NHC	2016-11-11	22:45	23:52	67	2016-11-11 22:45:00	2016-11-11 23:52:00
SH-NHC-0155	0916-0015/NHC	2016-11-11	23:18	4:58	340	2016-11-10 23:18:00	2016-11-11 04:58:30
SH-NHC-0155	0916-0015/NHC	2016-11-10	21:06	5:56	529	2016-11-09 21:06:30	2016-11-10 05:56:00
SH-NHC-0155	0916-0015/NHC	2016-11-14	22:29	5:55	446	2016-11-13 22:29:30	2016-11-14 05:55:30
SH-NHC-0155	0916-0015/NHC	2016-11-12	1:04	6:30	325	2016-11-12 01:04:30	2016-11-12 06:30:00
SH-NHC-0117	0916-0021/NHC	2016-09-10	1:23	6:19	296	2016-9-10 01:23:30	2016-9-10 06:19:30
SH-NHC-0117	0916-0021/NHC	2016-09-09	1:25	6:25	300	2016-9-09 01:25:00	2016-9-09 06:25:00
SH-NHC-0117	0916-0021/NHC	2016-09-12	1:41	10:24	523	2016-9-12 01:41:00	2016-9-12 10:24:00
SH-NHC-0117	0916-0021/NHC	2016-09-11	0:54	12:42	708	2016-9-11 00:54:00	2016-9-11 12:42:00
SH-NHC-0238	0916-0028/NHC	2017-01-28	17:04	18:13	69	2017-1-28 17:04:30	2017-1-28 18:13:30
SH-NHC-0238	0916-0028/NHC	2017-01-29	21:48	8:50	661	2017-1-28 21:48:30	2017-1-29 08:50:00
SH-NHC-0238	0916-0028/NHC	2017-02-01	0:57	6:32	335	2017-2-01 00:57:30	2017-2-01 06:32:30
SH-NHC-0238	0916-0028/NHC	2017-01-30	2:36	10:51	494	2017-1-30 02:36:30	2017-1-30 10:51:00
SH-NHC-0238	0916-0028/NHC	2017-02-02	3:52	8:01	249	2017-2-02 03:52:00	2017-2-02 08:01:30
SH-NHC-0295	0916-0037/NHC	2017-03-11	3:16	10:07	410	2017-3-11 03:16:30	2017-3-11 10:07:00
SH-NHC-0295	0916-0037/NHC	2017-03-10	14:49	17:44	175	2017-3-10 14:49:00	2017-3-10 17:44:30
SH-NHC-0295	0916-0037/NHC	2017-03-11	12:06	15:34	207	2017-3-11 12:06:30	2017-3-11 15:34:00
SH-NHC-0295	0916-0037/NHC	2017-03-12	3:16	10:14	418	2017-3-12 03:16:00	2017-3-12 10:14:00
SH-NHC-0295	0916-0037/NHC	2017-03-15	3:27	10:36	429	2017-3-15 03:27:00	2017-3-15 10:36:00
SH-NHC-0295	0916-0037/NHC	2017-03-13	2:37	12:02	565	2017-3-13 02:37:30	2017-3-13 12:02:30
SH-NHC-0295	0916-0037/NHC	2017-03-12	16:08	17:45	97	2017-3-12 16:08:00	2017-3-12 17:45:30
SH-NHC-0295	0916-0037/NHC	2017-03-14	3:17	11:25	488	2017-3-14 03:17:00	2017-3-14 11:25:30
SH-NHC-0122	0916-0038/NHC	2016-09-18	23:05	7:20	495	2016-9-17 23:05:00	2016-9-18 07:20:30
SH-NHC-0122	0916-0038/NHC	2016-09-16	21:17	10:46	809	2016-9-15 21:17:00	2016-9-16 10:46:30
SH-NHC-0122	0916-0038/NHC	2016-09-19	0:09	6:44	395	2016-9-19 00:09:00	2016-9-19 06:44:30
SH-NHC-0122	0916-0038/NHC	2016-09-17	1:29	6:45	316	2016-9-17 01:29:30	2016-9-17 06:45:30
SH-NHC-0272	0916-0041/NHC	2017-03-01	0:12	7:09	417	2017-3-01 00:12:00	2017-3-01 07:09:30
SH-NHC-0272	0916-0041/NHC	2017-02-27	4:22	10:09	347	2017-2-27 04:22:00	2017-2-27 10:09:00
SH-NHC-0272	0916-0041/NHC	2017-02-27	22:58	0:18	79	2017-2-26 22:58:30	2017-2-27 00:18:00
SH-NHC-0272	0916-0041/NHC	2017-02-25	22:52	7:30	518	2017-2-24 22:52:00	2017-2-25 07:30:30
SH-NHC-0272	0916-0041/NHC	2017-02-28	1:23	8:55	452	2017-2-28 01:23:30	2017-2-28 08:55:30
SH-NHC-0272	0916-0041/NHC	2017-02-27	16:27	18:55	148	2017-2-27 16:27:30	2017-2-27 18:55:30
SH-NHC-0259	0916-0048/NHC	2017-02-17	0:30	6:51	381	2017-2-17 00:30:30	2017-2-17 06:51:30
SH-NHC-0259	0916-0048/NHC	2017-02-18	1:31	10:00	509	2017-2-18 01:31:00	2017-2-18 10:00:30
SH-NHC-0259	0916-0048/NHC	2017-02-18	14:02	15:53	111	2017-2-18 14:02:00	2017-2-18 15:53:00
SH-NHC-0259	0916-0048/NHC	2017-02-19	1:02	9:51	529	2017-2-19 01:02:00	2017-2-19 09:51:00
SH-NHC-0259	0916-0048/NHC	2017-02-20	0:44	6:29	345	2017-2-20 00:44:30	2017-2-20 06:29:30
SH-NHC-0259	0916-0048/NHC	2017-02-21	0:50	7:03	373	2017-2-21 00:50:00	2017-2-21 07:03:00
SH-NHC-0265	0916-0052/NHC	2017-02-25	0:56	8:18	442	2017-2-25 00:56:00	2017-2-25 08:18:30
SH-NHC-0265	0916-0052/NHC	2017-02-27	1:39	7:51	371	2017-2-27 01:39:30	2017-2-27 07:51:00
SH-NHC-0265	0916-0052/NHC	2017-02-26	2:05	10:07	481	2017-2-26 02:05:30	2017-2-26 10:07:00
SH-NHC-0265	0916-0052/NHC	2017-02-24	2:11	8:14	363	2017-2-24 02:11:00	2017-2-24 08:14:30
SH-NHC-0265	0916-0052/NHC	2017-02-22	1:46	8:10	384	2017-2-22 01:46:00	2017-2-22 08:10:00
SH-NHC-0265	0916-0052/NHC	2017-02-23	23:49	7:40	471	2017-2-22 23:49:00	2017-2-23 07:40:30
SH-NHC-0126	0916-0059/NHC	2016-10-05	22:58	6:32	454	2016-10-04 22:58:00	2016-10-05 06:32:00
SH-NHC-0126	0916-0059/NHC	2016-10-06	23:24	6:16	412	2016-10-05 23:24:00	2016-10-06 06:16:00
SH-NHC-0126	0916-0059/NHC	2016-10-04	22:17	6:24	486	2016-10-03 22:17:30	2016-10-04 06:24:00
SH-NHC-0126	0916-0059/NHC	2016-10-07	22:39	4:55	376	2016-10-06 22:39:30	2016-10-07 04:55:30
SH-NHC-0253	0916-0073/NHC	2017-02-15	23:06	6:28	442	2017-2-14 23:06:30	2017-2-15 06:28:30
SH-NHC-0253	0916-0073/NHC	2017-02-14	22:53	6:06	433	2017-2-13 22:53:30	2017-2-14 06:06:30
SH-NHC-0253	0916-0073/NHC	2017-02-12	22:22	7:32	550	2017-2-11 22:22:00	2017-2-12 07:32:30
SH-NHC-0253	0916-0073/NHC	2017-02-13	23:39	6:27	408	2017-2-12 23:39:00	2017-2-13 06:27:00
SH-NHC-0253	0916-0073/NHC	2017-02-16	23:02	6:19	437	2017-2-15 23:02:00	2017-2-16 06:19:30
SH-NHC-0260	0916-0088/NHC	2017-02-23	14:51	6:52	960	2017-2-22 14:51:23	2017-2-23 06:52:00
SH-NHC-0015	1014-0052/NHC	2015-12-15	22:09	0:17	128	2015-12-14 22:09:00	2015-12-15 00:17:30
SH-NHC-0015	1014-0052/NHC	2015-12-15	0:26	6:01	335	2015-12-15 00:26:30	2015-12-15 06:01:30
SH-NHC-0015	1014-0052/NHC	2015-12-13	22:10	23:53	103	2015-12-13 22:10:00	2015-12-13 23:53:30
SH-NHC-0015	1014-0052/NHC	2015-12-14	2:03	6:02	239	2015-12-14 02:03:00	2015-12-14 06:02:30
SH-NHC-0015	1014-0052/NHC	2015-12-12	23:27	1:22	115	2015-12-11 23:27:00	2015-12-12 01:22:30
SH-NHC-0015	1014-0052/NHC	2015-12-14	23:59	2:01	122	2015-12-13 23:59:00	2015-12-14 02:01:30
SH-NHC-0015	1014-0052/NHC	2015-12-12	1:24	6:59	335	2015-12-12 01:24:00	2015-12-12 06:59:30
SH-NHC-0015	1014-0052/NHC	2015-12-13	0:44	8:03	438	2015-12-13 00:44:30	2015-12-13 08:03:00
SH-NHC-0236	1015-0001/NHC	2017-01-28	14:45	15:50	65	2017-1-28 14:45:00	2017-1-28 15:50:30
SH-NHC-0236	1015-0001/NHC	2017-01-28	0:20	7:59	459	2017-1-28 00:20:00	2017-1-28 07:59:00
SH-NHC-0236	1015-0001/NHC	2017-01-29	0:05	6:41	396	2017-1-29 00:05:00	2017-1-29 06:41:00
SH-NHC-0236	1015-0001/NHC	2017-01-27	14:12	15:14	62	2017-1-27 14:12:00	2017-1-27 15:14:00
SH-NHC-0263	1015-0027/NHC	2017-02-22	1:47	6:21	274	2017-2-22 01:47:30	2017-2-22 06:21:30
SH-NHC-0263	1015-0027/NHC	2017-02-24	1:20	6:04	284	2017-2-24 01:20:30	2017-2-24 06:04:30
SH-NHC-0263	1015-0027/NHC	2017-02-23	0:51	6:19	328	2017-2-23 00:51:00	2017-2-23 06:19:00
SH-NHC-0263	1015-0027/NHC	2017-02-22	13:48	15:38	110	2017-2-22 13:48:30	2017-2-22 15:38:30
SH-NHC-0263	1015-0027/NHC	2017-02-21	0:19	6:19	360	2017-2-21 00:19:30	2017-2-21 06:19:30
SH-NHC-0280	1015-0035/NHC	2017-03-05	3:48	9:32	344	2017-3-05 03:48:30	2017-3-05 09:32:30
SH-NHC-0280	1015-0035/NHC	2017-03-02	12:45	14:00	75	2017-3-02 12:45:30	2017-3-02 14:00:30
SH-NHC-0280	1015-0035/NHC	2017-03-05	11:17	14:20	183	2017-3-05 11:17:00	2017-3-05 14:20:30
SH-NHC-0280	1015-0035/NHC	2017-03-03	20:45	6:14	569	2017-3-02 20:45:00	2017-3-03 06:14:30
SH-NHC-0280	1015-0035/NHC	2017-03-05	22:14	23:32	78	2017-3-05 22:14:00	2017-3-05 23:32:30
SH-NHC-0280	1015-0035/NHC	2017-03-04	23:08	7:04	476	2017-3-03 23:08:00	2017-3-04 07:04:30
SH-NHC-0280	1015-0035/NHC	2017-03-05	23:22	1:07	104	2017-3-04 23:22:30	2017-3-05 01:07:00
SH-NHC-0280	1015-0035/NHC	2017-03-05	17:18	19:27	128	2017-3-05 17:18:30	2017-3-05 19:27:00
SH-NHC-0281	1015-0036/NHC	2017-03-03	22:28	6:13	464	2017-3-02 22:28:30	2017-3-03 06:13:00
SH-NHC-0281	1015-0036/NHC	2017-03-04	23:28	8:10	521	2017-3-03 23:28:30	2017-3-04 08:10:00
SH-NHC-0281	1015-0036/NHC	2017-03-05	23:24	7:17	473	2017-3-04 23:24:30	2017-3-05 07:17:30
SH-NHC-0246	1015-0038/NHC	2017-02-11	2:57	7:57	300	2017-2-11 02:57:00	2017-2-11 07:57:30
SH-NHC-0299	1015-0041/NHC	2017-03-21	22:14	5:36	442	2017-3-20 22:14:00	2017-3-21 05:36:30
SH-NHC-0299	1015-0041/NHC	2017-03-23	21:16	5:48	512	2017-3-22 21:16:00	2017-3-23 05:48:30
SH-NHC-0299	1015-0041/NHC	2017-03-22	22:15	5:28	433	2017-3-21 22:15:00	2017-3-22 05:28:30
SH-NHC-0299	1015-0041/NHC	2017-03-24	21:45	5:37	472	2017-3-23 21:45:30	2017-3-24 05:37:30
SH-NHC-0237	1015-0064/NHC	2017-01-28	2:04	3:20	76	2017-1-28 02:04:30	2017-1-28 03:20:30
SH-NHC-0237	1015-0064/NHC	2017-01-31	0:52	3:56	184	2017-1-31 00:52:30	2017-1-31 03:56:30
SH-NHC-0237	1015-0064/NHC	2017-01-29	7:26	9:35	129	2017-1-29 07:26:00	2017-1-29 09:35:00
SH-NHC-0237	1015-0064/NHC	2017-01-28	4:30	7:49	199	2017-1-28 04:30:00	2017-1-28 07:49:30
SH-NHC-0237	1015-0064/NHC	2017-01-29	1:02	5:42	279	2017-1-29 01:02:30	2017-1-29 05:42:00
SH-NHC-0237	1015-0064/NHC	2017-01-27	22:41	4:35	353	2017-1-26 22:41:30	2017-1-27 04:35:00
SH-NHC-0237	1015-0064/NHC	2017-01-27	7:46	9:54	127	2017-1-27 07:46:30	2017-1-27 09:54:00
SH-NHC-0237	1015-0064/NHC	2017-01-30	3:41	10:59	438	2017-1-30 03:41:00	2017-1-30 10:59:00
SH-NHC-0003	1015-0066/NHC	2015-11-02	4:23	6:27	124	2015-11-02 04:23:00	2015-11-02 06:27:30
SH-NHC-0003	1015-0066/NHC	2015-11-02	23:37	4:21	284	2015-11-01 23:37:00	2015-11-02 04:21:30
SH-NHC-0003	1015-0066/NHC	2015-10-31	12:41	14:15	94	2015-10-31 12:41:30	2015-10-31 14:15:30
SH-NHC-0003	1015-0066/NHC	2015-10-31	5:33	8:24	171	2015-10-31 05:33:00	2015-10-31 08:24:30
SH-NHC-0003	1015-0066/NHC	2015-11-01	0:27	9:12	525	2015-11-01 00:27:30	2015-11-01 09:12:30
SH-NHC-0003	1015-0066/NHC	2015-11-06	1:08	7:29	381	2015-11-06 01:08:30	2015-11-06 07:29:30
SH-NHC-0239	1015-0071/NHC	2017-02-01	22:54	7:48	534	2017-1-31 22:54:00	2017-2-01 07:48:00
SH-NHC-0239	1015-0071/NHC	2017-01-28	3:27	9:46	379	2017-1-28 03:27:00	2017-1-28 09:46:30
SH-NHC-0239	1015-0071/NHC	2017-01-29	23:38	6:40	422	2017-1-28 23:38:00	2017-1-29 06:40:30
SH-NHC-0239	1015-0071/NHC	2017-01-31	0:57	7:49	411	2017-1-31 00:57:30	2017-1-31 07:49:00
SH-NHC-0239	1015-0071/NHC	2017-02-02	23:10	5:06	355	2017-2-01 23:10:30	2017-2-02 05:06:00
SH-NHC-0239	1015-0071/NHC	2017-02-03	22:52	6:49	476	2017-2-02 22:52:30	2017-2-03 06:49:00
SH-NHC-0239	1015-0071/NHC	2017-01-30	0:02	10:26	624	2017-1-30 00:02:00	2017-1-30 10:26:00
SH-NHC-0287	1015-0076/NHC	2017-03-10	21:55	6:08	492	2017-3-09 21:55:30	2017-3-10 06:08:00
SH-NHC-0287	1015-0076/NHC	2017-03-07	23:18	5:16	358	2017-3-06 23:18:00	2017-3-07 05:16:30
SH-NHC-0287	1015-0076/NHC	2017-03-08	23:45	5:46	361	2017-3-07 23:45:00	2017-3-08 05:46:00
SH-NHC-0287	1015-0076/NHC	2017-03-09	23:57	5:59	362	2017-3-08 23:57:00	2017-3-09 05:59:00
SH-NHC-0294	1015-0082/NHC	2017-03-14	21:45	5:42	476	2017-3-13 21:45:53	2017-3-14 05:42:44
SH-NHC-0294	1015-0082/NHC	2017-03-11	22:36	8:55	619	2017-3-10 22:36:14	2017-3-11 08:55:41
SH-NHC-0294	1015-0082/NHC	2017-03-14	5:42	6:39	56	2017-3-14 05:42:52	2017-3-14 06:39:03
SH-NHC-0290	1016-0005/NHC	2017-03-11	1:35	9:36	480	2017-3-11 01:35:30	2017-3-11 09:36:00
SH-NHC-0290	1016-0005/NHC	2017-03-10	23:52	7:03	431	2017-3-09 23:52:00	2017-3-10 07:03:00
SH-NHC-0290	1016-0005/NHC	2017-03-12	1:43	9:14	450	2017-3-12 01:43:30	2017-3-12 09:14:00
SH-NHC-0290	1016-0005/NHC	2017-03-08	23:19	6:31	432	2017-3-07 23:19:00	2017-3-08 06:31:00
SH-NHC-0290	1016-0005/NHC	2017-03-09	23:21	7:04	463	2017-3-08 23:21:00	2017-3-09 07:04:00
SH-NHC-0245	1016-0023/NHC	2017-02-05	4:34	8:33	239	2017-2-05 04:34:00	2017-2-05 08:33:30
SH-NHC-0245	1016-0023/NHC	2017-02-08	2:13	7:48	334	2017-2-08 02:13:30	2017-2-08 07:48:00
SH-NHC-0245	1016-0023/NHC	2017-02-05	0:38	2:49	131	2017-2-05 00:38:00	2017-2-05 02:49:30
SH-NHC-0245	1016-0023/NHC	2017-02-06	2:37	6:21	224	2017-2-06 02:37:00	2017-2-06 06:21:30
SH-NHC-0245	1016-0023/NHC	2017-02-04	1:29	7:46	377	2017-2-04 01:29:30	2017-2-04 07:46:30
SH-NHC-0245	1016-0023/NHC	2017-02-03	14:49	16:07	78	2017-2-03 14:49:30	2017-2-03 16:07:30
SH-NHC-0245	1016-0023/NHC	2017-02-07	10:40	13:34	174	2017-2-07 10:40:00	2017-2-07 13:34:00
SH-NHC-0245	1016-0023/NHC	2017-02-07	0:54	8:24	450	2017-2-07 00:54:00	2017-2-07 08:24:30
SH-NHC-0164	1016-0028/NHC	2016-11-21	23:46	7:03	436	2016-11-20 23:46:30	2016-11-21 07:03:00
SH-NHC-0164	1016-0028/NHC	2016-11-22	23:56	6:17	380	2016-11-21 23:56:30	2016-11-22 06:17:00
SH-NHC-0164	1016-0028/NHC	2016-11-18	0:21	6:55	394	2016-11-18 00:21:00	2016-11-18 06:55:00
SH-NHC-0164	1016-0028/NHC	2016-11-19	0:48	8:08	440	2016-11-19 00:48:00	2016-11-19 08:08:30
SH-NHC-0164	1016-0028/NHC	2016-11-20	0:36	6:44	368	2016-11-20 00:36:00	2016-11-20 06:44:30
SH-NHC-0216	1016-0041/NHC	2017-01-05	23:13	7:24	491	2017-1-04 23:13:30	2017-1-05 07:24:30
SH-NHC-0216	1016-0041/NHC	2017-01-04	22:30	6:06	456	2017-1-03 22:30:30	2017-1-04 06:06:30
SH-NHC-0179	1016-0060/NHC	2016-12-06	0:41	7:29	408	2016-12-06 00:41:00	2016-12-06 07:29:30
SH-NHC-0179	1016-0060/NHC	2016-12-02	0:31	6:30	358	2016-12-02 00:31:30	2016-12-02 06:30:00
SH-NHC-0179	1016-0060/NHC	2016-12-07	14:28	15:56	88	2016-12-07 14:28:00	2016-12-07 15:56:30
SH-NHC-0179	1016-0060/NHC	2016-12-05	22:43	4:58	375	2016-12-04 22:43:30	2016-12-05 04:58:30
SH-NHC-0179	1016-0060/NHC	2016-12-03	0:03	6:43	400	2016-12-03 00:03:00	2016-12-03 06:43:00
SH-NHC-0179	1016-0060/NHC	2016-12-04	1:38	10:03	505	2016-12-04 01:38:00	2016-12-04 10:03:30
SH-NHC-0190	1016-0078/NHC	2016-12-08	23:54	5:49	355	2016-12-07 23:54:30	2016-12-08 05:49:30
SH-NHC-0190	1016-0078/NHC	2016-12-09	0:34	5:50	316	2016-12-09 00:34:00	2016-12-09 05:50:30
SH-NHC-0190	1016-0078/NHC	2016-12-10	3:11	9:57	405	2016-12-10 03:11:30	2016-12-10 09:57:00
SH-NHC-0190	1016-0078/NHC	2016-12-11	6:25	11:49	324	2016-12-11 06:25:30	2016-12-11 11:49:30
SH-NHC-0190	1016-0078/NHC	2016-12-12	0:27	6:00	333	2016-12-12 00:27:30	2016-12-12 06:00:30
SH-NHC-0190	1016-0078/NHC	2016-12-13	0:23	5:52	329	2016-12-13 00:23:00	2016-12-13 05:52:00
SH-NHC-0235	1115-0037/NHC	2017-01-29	9:04	12:31	207	2017-1-29 09:04:00	2017-1-29 12:31:30
SH-NHC-0235	1115-0037/NHC	2017-01-30	2:57	13:13	616	2017-1-30 02:57:00	2017-1-30 13:13:00
SH-NHC-0235	1115-0037/NHC	2017-01-26	0:10	7:45	455	2017-1-26 00:10:00	2017-1-26 07:45:00
SH-NHC-0235	1115-0037/NHC	2017-01-26	14:07	17:20	193	2017-1-26 14:07:00	2017-1-26 17:20:30
SH-NHC-0235	1115-0037/NHC	2017-01-28	2:01	4:59	178	2017-1-28 02:01:00	2017-1-28 04:59:00
SH-NHC-0235	1115-0037/NHC	2017-01-28	9:13	16:51	458	2017-1-28 09:13:00	2017-1-28 16:51:30
SH-NHC-0235	1115-0037/NHC	2017-01-27	2:14	3:22	68	2017-1-27 02:14:00	2017-1-27 03:22:00
SH-NHC-0147	1116-0001/NHC	2016-11-05	2:14	9:24	429	2016-11-05 02:14:30	2016-11-05 09:24:00
SH-NHC-0147	1116-0001/NHC	2016-11-02	23:47	6:03	375	2016-11-01 23:47:30	2016-11-02 06:03:00
SH-NHC-0147	1116-0001/NHC	2016-11-06	0:23	6:27	364	2016-11-06 00:23:00	2016-11-06 06:27:00
SH-NHC-0147	1116-0001/NHC	2016-11-03	0:35	6:05	329	2016-11-03 00:35:30	2016-11-03 06:05:00
SH-NHC-0147	1116-0001/NHC	2016-11-07	0:30	6:57	387	2016-11-07 00:30:30	2016-11-07 06:57:30
SH-NHC-0152	1116-0013/NHC	2016-11-09	22:49	7:43	534	2016-11-08 22:49:00	2016-11-09 07:43:30
SH-NHC-0152	1116-0013/NHC	2016-11-10	22:13	7:46	573	2016-11-09 22:13:00	2016-11-10 07:46:00
SH-NHC-0152	1116-0013/NHC	2016-11-08	22:32	6:58	506	2016-11-07 22:32:30	2016-11-08 06:58:30
SH-NHC-0152	1116-0013/NHC	2016-11-11	22:12	5:45	453	2016-11-10 22:12:00	2016-11-11 05:45:00
SH-NHC-0232	1116-0021/NHC	2017-01-26	7:06	8:42	96	2017-1-26 07:06:00	2017-1-26 08:42:30
SH-NHC-0232	1116-0021/NHC	2017-01-23	16:12	18:02	110	2017-1-23 16:12:30	2017-1-23 18:02:30
SH-NHC-0232	1116-0021/NHC	2017-01-26	2:44	5:10	145	2017-1-26 02:44:30	2017-1-26 05:10:00
SH-NHC-0232	1116-0021/NHC	2017-01-24	9:42	11:08	86	2017-1-24 09:42:00	2017-1-24 11:08:00
SH-NHC-0232	1116-0021/NHC	2017-01-25	23:18	8:40	562	2017-1-24 23:18:00	2017-1-25 08:40:30
SH-NHC-0232	1116-0021/NHC	2017-01-24	22:10	6:57	527	2017-1-23 22:10:00	2017-1-24 06:57:00
SH-NHC-0232	1116-0021/NHC	2017-01-27	23:29	5:04	335	2017-1-26 23:29:00	2017-1-27 05:04:00
SH-NHC-0232	1116-0021/NHC	2017-01-24	15:26	19:17	231	2017-1-24 15:26:00	2017-1-24 19:17:30
SH-NHC-0232	1116-0021/NHC	2017-01-23	11:51	13:36	105	2017-1-23 11:51:30	2017-1-23 13:36:30
SH-NHC-0172	1116-0027/NHC	2016-11-25	23:15	6:01	406	2016-11-24 23:15:00	2016-11-25 06:01:00
SH-NHC-0172	1116-0027/NHC	2016-11-27	0:50	6:44	354	2016-11-27 00:50:00	2016-11-27 06:44:30
SH-NHC-0172	1116-0027/NHC	2016-11-28	23:56	6:17	381	2016-11-27 23:56:00	2016-11-28 06:17:30
SH-NHC-0172	1116-0027/NHC	2016-11-26	0:32	7:52	439	2016-11-26 00:32:30	2016-11-26 07:52:00
SH-NHC-0159	1116-0034/NHC	2016-11-14	8:40	8:56	16	2016-11-14 08:40:09	2016-11-14 08:56:33
SH-NHC-0159	1116-0034/NHC	2016-11-15	23:12	5:37	385	2016-11-14 23:12:00	2016-11-15 05:37:00
SH-NHC-0159	1116-0034/NHC	2016-11-16	22:14	6:34	499	2016-11-15 22:14:30	2016-11-16 06:34:00
SH-NHC-0159	1116-0034/NHC	2016-11-17	23:00	6:00	419	2016-11-16 23:00:30	2016-11-17 06:00:00
SH-NHC-0159	1116-0034/NHC	2016-11-18	22:24	5:32	427	2016-11-17 22:24:30	2016-11-18 05:32:00
SH-NHC-0193	1116-0045/NHC	2016-12-16	22:45	6:42	477	2016-12-15 22:45:30	2016-12-16 06:42:30
SH-NHC-0193	1116-0045/NHC	2016-12-14	22:52	6:42	470	2016-12-13 22:52:00	2016-12-14 06:42:30
SH-NHC-0193	1116-0045/NHC	2016-12-17	23:41	7:17	456	2016-12-16 23:41:00	2016-12-17 07:17:30
SH-NHC-0193	1116-0045/NHC	2016-12-15	1:38	6:42	304	2016-12-15 01:38:30	2016-12-15 06:42:30
SH-NHC-0193	1116-0045/NHC	2016-12-17	20:33	22:48	135	2016-12-17 20:33:30	2016-12-17 22:48:30
SH-NHC-0193	1116-0045/NHC	2016-12-18	3:27	12:25	537	2016-12-18 03:27:30	2016-12-18 12:25:00
SH-NHC-0188	1116-0047/NHC	2016-12-09	23:36	7:03	447	2016-12-08 23:36:30	2016-12-09 07:03:30
SH-NHC-0188	1116-0047/NHC	2016-12-11	23:58	7:11	433	2016-12-10 23:58:00	2016-12-11 07:11:00
SH-NHC-0188	1116-0047/NHC	2016-12-07	23:25	6:55	449	2016-12-06 23:25:30	2016-12-07 06:55:00
SH-NHC-0188	1116-0047/NHC	2016-12-12	22:54	7:06	492	2016-12-11 22:54:30	2016-12-12 07:06:30
SH-NHC-0188	1116-0047/NHC	2016-12-10	23:46	7:02	436	2016-12-09 23:46:00	2016-12-10 07:02:00
SH-NHC-0188	1116-0047/NHC	2016-12-08	23:36	6:59	443	2016-12-07 23:36:00	2016-12-08 06:59:30
SH-NHC-0184	1116-0050/NHC	2016-12-03	21:37	5:47	490	2016-12-02 21:37:00	2016-12-03 05:47:30
SH-NHC-0184	1116-0050/NHC	2016-12-04	0:18	6:36	378	2016-12-04 00:18:00	2016-12-04 06:36:30
SH-NHC-0184	1116-0050/NHC	2016-12-04	14:36	15:58	82	2016-12-04 14:36:00	2016-12-04 15:58:30
SH-NHC-0184	1116-0050/NHC	2016-12-05	21:52	6:31	519	2016-12-04 21:52:30	2016-12-05 06:31:30
SH-NHC-0184	1116-0050/NHC	2016-12-06	22:50	6:40	470	2016-12-05 22:50:30	2016-12-06 06:40:30
SH-NHC-0184	1116-0050/NHC	2016-12-07	23:26	5:46	380	2016-12-06 23:26:30	2016-12-07 05:46:30
SH-NHC-0196	1116-0051/NHC	2016-12-15	23:46	6:24	398	2016-12-14 23:46:30	2016-12-15 06:24:30
SH-NHC-0196	1116-0051/NHC	2016-12-17	22:53	6:24	451	2016-12-16 22:53:00	2016-12-17 06:24:00
SH-NHC-0196	1116-0051/NHC	2016-12-19	0:01	6:25	384	2016-12-19 00:01:00	2016-12-19 06:25:00
SH-NHC-0196	1116-0051/NHC	2016-12-20	23:23	6:23	420	2016-12-19 23:23:30	2016-12-20 06:23:30
SH-NHC-0196	1116-0051/NHC	2016-12-18	1:16	8:32	436	2016-12-18 01:16:00	2016-12-18 08:32:30
SH-NHC-0196	1116-0051/NHC	2016-12-16	0:04	6:29	385	2016-12-16 00:04:00	2016-12-16 06:29:30
SH-NHC-0229	1116-0075/NHC	2017-01-24	3:28	9:11	343	2017-1-24 03:28:30	2017-1-24 09:11:30
SH-NHC-0229	1116-0075/NHC	2017-01-23	2:24	9:27	423	2017-1-23 02:24:00	2017-1-23 09:27:30
SH-NHC-0229	1116-0075/NHC	2017-01-21	2:54	11:37	523	2017-1-21 02:54:00	2017-1-21 11:37:30
SH-NHC-0229	1116-0075/NHC	2017-01-20	4:50	9:03	253	2017-1-20 04:50:00	2017-1-20 09:03:00
SH-NHC-0229	1116-0075/NHC	2017-01-22	22:34	23:40	66	2017-1-22 22:34:30	2017-1-22 23:40:30
SH-NHC-0229	1116-0075/NHC	2017-01-25	4:30	9:37	307	2017-1-25 04:30:30	2017-1-25 09:37:30
SH-NHC-0229	1116-0075/NHC	2017-01-22	2:52	10:06	434	2017-1-22 02:52:00	2017-1-22 10:06:00
SH-NHC-0185	1116-0077/NHC	2016-12-07	0:40	7:06	386	2016-12-07 00:40:30	2016-12-07 07:06:30
SH-NHC-0185	1116-0077/NHC	2016-12-05	1:11	7:21	370	2016-12-05 01:11:00	2016-12-05 07:21:00
SH-NHC-0185	1116-0077/NHC	2016-12-03	20:44	6:31	587	2016-12-02 20:44:00	2016-12-03 06:31:00
SH-NHC-0185	1116-0077/NHC	2016-12-04	15:30	18:47	197	2016-12-04 15:30:30	2016-12-04 18:47:30
SH-NHC-0185	1116-0077/NHC	2016-12-06	0:15	7:03	407	2016-12-06 00:15:30	2016-12-06 07:03:00
SH-NHC-0185	1116-0077/NHC	2016-12-04	0:52	6:54	362	2016-12-04 00:52:30	2016-12-04 06:54:30
SH-NHC-0017	1214-0043/NHC	2015-12-16	15:17	17:52	155	2015-12-16 15:17:00	2015-12-16 17:52:00
SH-NHC-0023	1214-0044/NHC	2016-01-03	1:05	7:54	409	2016-1-03 01:05:00	2016-1-03 07:54:00
SH-NHC-0023	1214-0044/NHC	2016-01-02	6:39	9:25	166	2016-1-02 06:39:00	2016-1-02 09:25:30
SH-NHC-0023	1214-0044/NHC	2016-01-04	23:27	6:27	420	2016-1-03 23:27:30	2016-1-04 06:27:30
SH-NHC-0023	1214-0044/NHC	2015-12-29	10:10	11:20	70	2015-12-29 10:10:00	2015-12-29 11:20:30
SH-NHC-0023	1214-0044/NHC	2015-12-31	0:44	8:41	477	2015-12-31 00:44:00	2015-12-31 08:41:30
SH-NHC-0023	1214-0044/NHC	2016-01-01	2:20	8:33	373	2016-1-01 02:20:30	2016-1-01 08:33:30
SH-NHC-0023	1214-0044/NHC	2016-01-02	23:19	6:04	405	2016-1-01 23:19:00	2016-1-02 06:04:30
SH-NHC-0210	1215-0013/NHC	2016-12-30	22:12	12:00	828	2016-12-29 22:12:00	2016-12-30 12:00:30
SH-NHC-0210	1215-0013/NHC	2016-12-31	23:58	11:38	700	2016-12-30 23:58:30	2016-12-31 11:38:30
SH-NHC-0210	1215-0013/NHC	2017-01-03	21:50	4:58	427	2017-1-02 21:50:30	2017-1-03 04:58:00
SH-NHC-0210	1215-0013/NHC	2016-12-29	21:50	6:22	512	2016-12-28 21:50:30	2016-12-29 06:22:30
SH-NHC-0210	1215-0013/NHC	2017-01-02	23:20	11:35	734	2017-1-01 23:20:30	2017-1-02 11:35:00
SH-NHC-0210	1215-0013/NHC	2017-01-01	0:34	4:16	221	2017-1-01 00:34:30	2017-1-01 04:16:00
SH-NHC-0210	1215-0013/NHC	2017-01-01	16:01	20:51	290	2017-1-01 16:01:00	2017-1-01 20:51:30
SH-NHC-0210	1215-0013/NHC	2017-01-02	17:35	19:34	119	2017-1-02 17:35:30	2017-1-02 19:34:30
SH-NHC-0134	1215-0020/NHC	2016-10-18	5:20	6:35	75	2016-10-18 05:20:00	2016-10-18 06:35:30
SH-NHC-0134	1215-0020/NHC	2016-10-22	19:03	21:50	167	2016-10-22 19:03:30	2016-10-22 21:50:30
SH-NHC-0134	1215-0020/NHC	2016-10-17	12:39	21:09	510	2016-10-17 12:39:11	2016-10-17 21:09:16
SH-NHC-0240	1216-0009/NHC	2017-02-02	23:49	6:43	414	2017-2-01 23:49:00	2017-2-02 06:43:00
SH-NHC-0240	1216-0009/NHC	2017-02-01	23:58	6:14	376	2017-1-31 23:58:00	2017-2-01 06:14:00
SH-NHC-0240	1216-0009/NHC	2017-02-03	22:02	6:22	499	2017-2-02 22:02:30	2017-2-03 06:22:00
SH-NHC-0240	1216-0009/NHC	2017-02-05	15:32	16:54	82	2017-2-05 15:32:00	2017-2-05 16:54:00
SH-NHC-0240	1216-0009/NHC	2017-02-05	1:01	8:48	467	2017-2-05 01:01:30	2017-2-05 08:48:30
SH-NHC-0240	1216-0009/NHC	2017-02-06	23:47	6:04	377	2017-2-05 23:47:00	2017-2-06 06:04:30
SH-NHC-0223	1216-0012/NHC	2017-01-12	0:14	5:56	342	2017-1-12 00:14:30	2017-1-12 05:56:30
SH-NHC-0223	1216-0012/NHC	2017-01-14	0:38	8:11	453	2017-1-14 00:38:00	2017-1-14 08:11:30
SH-NHC-0223	1216-0012/NHC	2017-01-13	0:29	5:56	327	2017-1-13 00:29:00	2017-1-13 05:56:00
SH-NHC-0223	1216-0012/NHC	2017-01-16	23:32	5:44	371	2017-1-15 23:32:30	2017-1-16 05:44:00
SH-NHC-0267	1216-0014/NHC	2017-02-27	23:59	6:10	371	2017-2-26 23:59:00	2017-2-27 06:10:00
SH-NHC-0267	1216-0014/NHC	2017-02-26	22:35	4:41	366	2017-2-25 22:35:00	2017-2-26 04:41:30
SH-NHC-0267	1216-0014/NHC	2017-02-26	14:35	15:52	76	2017-2-26 14:35:30	2017-2-26 15:52:00
SH-NHC-0267	1216-0014/NHC	2017-02-23	21:50	6:58	548	2017-2-22 21:50:30	2017-2-23 06:58:30
SH-NHC-0267	1216-0014/NHC	2017-02-24	23:03	5:21	377	2017-2-23 23:03:30	2017-2-24 05:21:00
SH-NHC-0264	1216-0025/NHC	2017-02-26	1:17	9:00	463	2017-2-26 01:17:00	2017-2-26 09:00:30
SH-NHC-0264	1216-0025/NHC	2017-02-27	22:36	6:57	501	2017-2-26 22:36:00	2017-2-27 06:57:30
SH-NHC-0264	1216-0025/NHC	2017-02-26	14:31	17:13	162	2017-2-26 14:31:30	2017-2-26 17:13:30
SH-NHC-0264	1216-0025/NHC	2017-02-25	16:47	18:03	75	2017-2-25 16:47:30	2017-2-25 18:03:00
SH-NHC-0264	1216-0025/NHC	2017-02-25	5:43	9:26	223	2017-2-25 05:43:00	2017-2-25 09:26:00
SH-NHC-0254	1216-0030/NHC	2017-02-13	0:25	7:31	426	2017-2-13 00:25:00	2017-2-13 07:31:30
SH-NHC-0254	1216-0030/NHC	2017-02-12	23:20	7:08	468	2017-2-11 23:20:00	2017-2-12 07:08:00
SH-NHC-0254	1216-0030/NHC	2017-02-11	14:21	16:39	137	2017-2-11 14:21:30	2017-2-11 16:39:00
SH-NHC-0254	1216-0030/NHC	2017-02-14	23:29	7:16	467	2017-2-13 23:29:30	2017-2-14 07:16:30
SH-NHC-0254	1216-0030/NHC	2017-02-11	23:51	7:55	484	2017-2-10 23:51:00	2017-2-11 07:55:00
SH-NHC-0254	1216-0030/NHC	2017-02-15	22:13	6:09	475	2017-2-14 22:13:30	2017-2-15 06:09:00
SH-NHC-0250	1216-0031/NHC	2017-02-11	23:44	6:56	432	2017-2-10 23:44:00	2017-2-11 06:56:30
SH-NHC-0250	1216-0031/NHC	2017-02-13	22:30	5:54	444	2017-2-12 22:30:00	2017-2-13 05:54:00
SH-NHC-0250	1216-0031/NHC	2017-02-15	22:04	5:57	473	2017-2-14 22:04:00	2017-2-15 05:57:00
SH-NHC-0250	1216-0031/NHC	2017-02-12	23:18	6:31	432	2017-2-11 23:18:30	2017-2-12 06:31:00
SH-NHC-0250	1216-0031/NHC	2017-02-14	22:37	5:27	410	2017-2-13 22:37:00	2017-2-14 05:27:30
SH-NHC-0242	1216-0033/NHC	2017-02-05	0:37	6:31	354	2017-2-05 00:37:30	2017-2-05 06:31:30
SH-NHC-0242	1216-0033/NHC	2017-02-04	22:12	8:19	606	2017-2-03 22:12:30	2017-2-04 08:19:00
SH-NHC-0242	1216-0033/NHC	2017-02-07	23:06	4:52	346	2017-2-06 23:06:00	2017-2-07 04:52:00
SH-NHC-0242	1216-0033/NHC	2017-02-07	8:27	9:40	72	2017-2-07 08:27:30	2017-2-07 09:40:00
SH-NHC-0242	1216-0033/NHC	2017-02-06	22:57	6:00	423	2017-2-05 22:57:00	2017-2-06 06:00:30
SH-NHC-0273	1216-0064/NHC	2017-02-26	0:08	7:06	418	2017-2-26 00:08:00	2017-2-26 07:06:00
SH-NHC-0273	1216-0064/NHC	2017-02-28	17:43	18:50	67	2017-2-28 17:43:00	2017-2-28 18:50:30
SH-NHC-0273	1216-0064/NHC	2017-02-25	0:46	7:09	383	2017-2-25 00:46:00	2017-2-25 07:09:00
SH-NHC-0273	1216-0064/NHC	2017-03-01	22:26	4:40	374	2017-2-28 22:26:00	2017-3-01 04:40:00
SH-NHC-0273	1216-0064/NHC	2017-02-28	21:51	5:30	458	2017-2-27 21:51:30	2017-2-28 05:30:00
SH-NHC-0273	1216-0064/NHC	2017-02-27	23:23	4:59	336	2017-2-26 23:23:00	2017-2-27 04:59:00
SH-NHC-0225	1216-0070/NHC	2017-01-13	15:23	17:03	100	2017-1-13 15:23:00	2017-1-13 17:03:30
SH-NHC-0225	1216-0070/NHC	2017-01-14	1:39	6:26	287	2017-1-14 01:39:00	2017-1-14 06:26:00
SH-NHC-0225	1216-0070/NHC	2017-01-14	15:09	16:24	75	2017-1-14 15:09:30	2017-1-14 16:24:30
SH-NHC-0225	1216-0070/NHC	2017-01-15	1:40	8:02	382	2017-1-15 01:40:00	2017-1-15 08:02:30
SH-NHC-0225	1216-0070/NHC	2017-01-16	0:26	6:11	345	2017-1-16 00:26:00	2017-1-16 06:11:30
SH-NHC-0225	1216-0070/NHC	2017-01-16	9:48	13:02	194	2017-1-16 09:48:00	2017-1-16 13:02:30
SH-NHC-0225	1216-0070/NHC	2017-01-17	0:19	6:31	372	2017-1-17 00:19:00	2017-1-17 06:31:00
SH-NHC-0225	1216-0070/NHC	2017-01-18	23:49	6:08	378	2017-1-17 23:49:30	2017-1-18 06:08:00
SH-NHC-0217	1216-0073/NHC	2017-01-05	3:35	11:28	473	2017-1-05 03:35:00	2017-1-05 11:28:30
SH-NHC-0217	1216-0073/NHC	2017-01-06	23:40	2:59	198	2017-1-05 23:40:30	2017-1-06 02:59:00
SH-NHC-0217	1216-0073/NHC	2017-01-06	7:52	10:49	176	2017-1-06 07:52:30	2017-1-06 10:49:00
SH-NHC-0217	1216-0073/NHC	2017-01-07	4:24	11:22	418	2017-1-07 04:24:00	2017-1-07 11:22:30
SH-NHC-0217	1216-0073/NHC	2017-01-07	16:19	18:19	120	2017-1-07 16:19:00	2017-1-07 18:19:30
SH-NHC-0217	1216-0073/NHC	2017-01-08	2:06	8:43	397	2017-1-08 02:06:00	2017-1-08 08:43:00
SH-NHC-0217	1216-0073/NHC	2017-01-09	2:34	9:22	408	2017-1-09 02:34:30	2017-1-09 09:22:30
SH-NHC-0248	1216-0079/NHC	2017-02-10	0:59	7:17	378	2017-2-10 00:59:00	2017-2-10 07:17:30
SH-NHC-0248	1216-0079/NHC	2017-02-07	0:51	7:51	419	2017-2-07 00:51:30	2017-2-07 07:51:00
SH-NHC-0248	1216-0079/NHC	2017-02-08	0:51	8:11	440	2017-2-08 00:51:00	2017-2-08 08:11:30
SH-NHC-0248	1216-0079/NHC	2017-02-09	23:51	7:35	464	2017-2-08 23:51:30	2017-2-09 07:35:30
