# Supplementary material for: Beyond fitness tracking: The use of consumer-grade wearable data from normal volunteers in cardiovascular and lipidomics research
Source: PLoS Biol. 2018 Feb 27;16(2):e2004285. doi: 10.1371/journal.pbio.2004285 (PMC5828350; doi:10.1371/journal.pbio.2004285)
Supplement: S2 Data — (ZIP) [file pbio.2004285.s005.zip › S2_Data/Activity_Data/DailyTable_0115-0050-NHC.tsv]

ResearchID	BiobankID	Time	Steps	Distance	Floors	MinutesVeryActive	CalBurned	CalIntake
SH-NHC-0020	0115-0050/NHC	2015-12-22	2154	1.36268	4	18	1593	0
SH-NHC-0020	0115-0050/NHC	2015-12-23	3868	2.44093	2	0	1985	0
SH-NHC-0020	0115-0050/NHC	2015-12-24	10266	6.4781	2	31	2524	0
SH-NHC-0020	0115-0050/NHC	2015-12-25	5176	3.26629	4	33	2739	0
SH-NHC-0020	0115-0050/NHC	2015-12-26	23	0.01452	0	0	1391	0
SH-NHC-0020	0115-0050/NHC	2015-12-27	10	0.00631	0	0	1369	0
SH-NHC-0020	0115-0050/NHC	2015-12-28	1668	1.05254	14	6	1530	0
