# Supplementary material for: Beyond fitness tracking: The use of consumer-grade wearable data from normal volunteers in cardiovascular and lipidomics research
Source: PLoS Biol. 2018 Feb 27;16(2):e2004285. doi: 10.1371/journal.pbio.2004285 (PMC5828350; doi:10.1371/journal.pbio.2004285)
Supplement: S2 Data — (ZIP) [file pbio.2004285.s005.zip › S2_Data/Activity_Data/DailyTable_0115-0066-NHC.tsv]

ResearchID	BiobankID	Time	Steps	Distance	Floors	MinutesVeryActive	CalBurned	CalIntake
SH-NHC-0004	0115-0066/NHC	2015-11-06	12558	9.3217	14	0	1793	0
SH-NHC-0004	0115-0066/NHC	2015-11-07	5256	3.511	0	6	2074	0
SH-NHC-0004	0115-0066/NHC	2015-11-08	8164	5.45359	9	3	2142	0
SH-NHC-0004	0115-0066/NHC	2015-11-09	14347	10.52134	6	60	2565	0
SH-NHC-0004	0115-0066/NHC	2015-11-10	16352	11.67895	14	59	2808	0
SH-NHC-0004	0115-0066/NHC	2015-11-11	13680	9.13838	27	5	2475	0
SH-NHC-0004	0115-0066/NHC	2015-11-12	14843	10.63626	3	44	2552	0
SH-NHC-0004	0115-0066/NHC	2015-11-13	3326	2.22175	11	8	1646	0
