# Supplementary material for: Beyond fitness tracking: The use of consumer-grade wearable data from normal volunteers in cardiovascular and lipidomics research
Source: PLoS Biol. 2018 Feb 27;16(2):e2004285. doi: 10.1371/journal.pbio.2004285 (PMC5828350; doi:10.1371/journal.pbio.2004285)
Supplement: S2 Data — (ZIP) [file pbio.2004285.s005.zip › S2_Data/Activity_Data/DailyTable_0115-0070-NHC.tsv]

ResearchID	BiobankID	Time	Steps	Distance	Floors	MinutesVeryActive	CalBurned	CalIntake
SH-NHC-0025	0115-0070/NHC	2015-12-30	5815	3.89023	2	8	1404	0
SH-NHC-0025	0115-0070/NHC	2015-12-31	4451	2.97771	2	0	1558	0
SH-NHC-0025	0115-0070/NHC	2016-01-01	4310	2.88348	0	0	1582	0
SH-NHC-0025	0115-0070/NHC	2016-01-02	5426	3.63001	3	0	1561	0
SH-NHC-0025	0115-0070/NHC	2016-01-03	3976	2.65998	4	0	1440	0
SH-NHC-0025	0115-0070/NHC	2016-01-04	6832	4.7521	24	0	1590	0
SH-NHC-0025	0115-0070/NHC	2016-01-05	1805	1.20754	1	0	1252	0
