# Supplementary material for: Beyond fitness tracking: The use of consumer-grade wearable data from normal volunteers in cardiovascular and lipidomics research
Source: PLoS Biol. 2018 Feb 27;16(2):e2004285. doi: 10.1371/journal.pbio.2004285 (PMC5828350; doi:10.1371/journal.pbio.2004285)
Supplement: S2 Data — (ZIP) [file pbio.2004285.s005.zip › S2_Data/Activity_Data/DailyTable_0115-0074-NHC.tsv]

ResearchID	BiobankID	Time	Steps	Distance	Floors	MinutesVeryActive	CalBurned	CalIntake
SH-NHC-0215	0115-0074/NHC	2016-12-30	4228	2.98496	8	0	1778	0
SH-NHC-0215	0115-0074/NHC	2016-12-31	8730	6.16342	22	0	2118	0
SH-NHC-0215	0115-0074/NHC	2017-01-01	9596	6.77477	22	0	2220	0
SH-NHC-0215	0115-0074/NHC	2017-01-02	15552	10.97973	46	10	2628	0
SH-NHC-0215	0115-0074/NHC	2017-01-03	8979	6.33917	18	0	2068	0
