# Supplementary material for: Beyond fitness tracking: The use of consumer-grade wearable data from normal volunteers in cardiovascular and lipidomics research
Source: PLoS Biol. 2018 Feb 27;16(2):e2004285. doi: 10.1371/journal.pbio.2004285 (PMC5828350; doi:10.1371/journal.pbio.2004285)
Supplement: S2 Data — (ZIP) [file pbio.2004285.s005.zip › S2_Data/Activity_Data/DailyTable_0115-0075-NHC.tsv]

ResearchID	BiobankID	Time	Steps	Distance	Floors	MinutesVeryActive	CalBurned	CalIntake
SH-NHC-0024	0115-0075/NHC	2015-12-30	5536	4.13539	1	8	2336	0
SH-NHC-0024	0115-0075/NHC	2015-12-31	10124	7.56262	1	6	2975	0
SH-NHC-0024	0115-0075/NHC	2016-01-01	13681	10.2197	3	13	3086	0
SH-NHC-0024	0115-0075/NHC	2016-01-02	10924	8.16037	5	0	2835	0
SH-NHC-0024	0115-0075/NHC	2016-01-03	11459	8.5601	0	0	2916	0
SH-NHC-0024	0115-0075/NHC	2016-01-04	11662	8.71171	1	0	2989	0
SH-NHC-0024	0115-0075/NHC	2016-01-05	1765	1.31847	2	0	2010	0
