# Supplementary material for: Beyond fitness tracking: The use of consumer-grade wearable data from normal volunteers in cardiovascular and lipidomics research
Source: PLoS Biol. 2018 Feb 27;16(2):e2004285. doi: 10.1371/journal.pbio.2004285 (PMC5828350; doi:10.1371/journal.pbio.2004285)
Supplement: S2 Data — (ZIP) [file pbio.2004285.s005.zip › S2_Data/Activity_Data/DailyTable_0115-0093-NHC.tsv]

ResearchID	BiobankID	Time	Steps	Distance	Floors	MinutesVeryActive	CalBurned	CalIntake
SH-NHC-0173	0115-0093/NHC	2016-11-23	7604	4.92745	4	0	1412	0
SH-NHC-0173	0115-0093/NHC	2016-11-24	8100	5.2488	6	0	1491	0
SH-NHC-0173	0115-0093/NHC	2016-11-25	8607	5.57742	8	0	1529	0
SH-NHC-0173	0115-0093/NHC	2016-11-26	8346	5.4082	7	1	1479	0
SH-NHC-0173	0115-0093/NHC	2016-11-27	5153	3.33917	3	0	1271	0
SH-NHC-0173	0115-0093/NHC	2016-11-28	2556	1.65628	9	4	1077	0
