# Supplementary material for: Beyond fitness tracking: The use of consumer-grade wearable data from normal volunteers in cardiovascular and lipidomics research
Source: PLoS Biol. 2018 Feb 27;16(2):e2004285. doi: 10.1371/journal.pbio.2004285 (PMC5828350; doi:10.1371/journal.pbio.2004285)
Supplement: S2 Data — (ZIP) [file pbio.2004285.s005.zip › S2_Data/Activity_Data/DailyTable_0115-0105-NHC.tsv]

ResearchID	BiobankID	Time	Steps	Distance	Floors	MinutesVeryActive	CalBurned	CalIntake
SH-NHC-0021	0115-0105/NHC	2015-12-23	2357	1.74183	0	34	2460	0
SH-NHC-0021	0115-0105/NHC	2015-12-24	11054	8.16897	19	41	3281	0
SH-NHC-0021	0115-0105/NHC	2015-12-25	9552	7.05892	10	13	3067	0
SH-NHC-0021	0115-0105/NHC	2015-12-26	10529	7.78093	15	19	4064	0
SH-NHC-0021	0115-0105/NHC	2015-12-27	10011	7.39824	7	32	3770	0
SH-NHC-0021	0115-0105/NHC	2015-12-28	3879	2.86662	11	16	2523	0
