# Supplementary material for: Beyond fitness tracking: The use of consumer-grade wearable data from normal volunteers in cardiovascular and lipidomics research
Source: PLoS Biol. 2018 Feb 27;16(2):e2004285. doi: 10.1371/journal.pbio.2004285 (PMC5828350; doi:10.1371/journal.pbio.2004285)
Supplement: S2 Data — (ZIP) [file pbio.2004285.s005.zip › S2_Data/Activity_Data/DailyTable_0116-0001-NHC.tsv]

ResearchID	BiobankID	Time	Steps	Distance	Floors	MinutesVeryActive	CalBurned	CalIntake
SH-NHC-0161	0116-0001/NHC	2016-11-14	3859	2.61254	0	0	1211	0
SH-NHC-0161	0116-0001/NHC	2016-11-15	8579	5.80798	4	1	1751	0
SH-NHC-0161	0116-0001/NHC	2016-11-16	8619	5.83518	9	0	1742	0
SH-NHC-0161	0116-0001/NHC	2016-11-17	11411	7.72539	10	0	1879	0
SH-NHC-0161	0116-0001/NHC	2016-11-18	2059	1.39409	0	0	1450	0
SH-NHC-0161	0116-0001/NHC	2016-11-19	2821	1.9099	1	0	1395	0
SH-NHC-0161	0116-0001/NHC	2016-11-20	17886	12.10901	7	103	2186	0
SH-NHC-0161	0116-0001/NHC	2016-11-21	1692	1.14551	4	3	1350	0
