# Supplementary material for: Beyond fitness tracking: The use of consumer-grade wearable data from normal volunteers in cardiovascular and lipidomics research
Source: PLoS Biol. 2018 Feb 27;16(2):e2004285. doi: 10.1371/journal.pbio.2004285 (PMC5828350; doi:10.1371/journal.pbio.2004285)
Supplement: S2 Data — (ZIP) [file pbio.2004285.s005.zip › S2_Data/Activity_Data/DailyTable_0116-0002-NHC.tsv]

ResearchID	BiobankID	Time	Steps	Distance	Floors	MinutesVeryActive	CalBurned	CalIntake
SH-NHC-0160	0116-0002/NHC	2016-11-14	3384	2.44324	0	0	1781	0
SH-NHC-0160	0116-0002/NHC	2016-11-15	10097	7.30825	7	34	2834	0
SH-NHC-0160	0116-0002/NHC	2016-11-16	8203	5.94035	6	5	2560	0
SH-NHC-0160	0116-0002/NHC	2016-11-17	9862	7.47277	2	31	2752	0
SH-NHC-0160	0116-0002/NHC	2016-11-18	4937	3.89023	0	20	2254	0
SH-NHC-0160	0116-0002/NHC	2016-11-19	989	0.71405	1	0	1894	0
SH-NHC-0160	0116-0002/NHC	2016-11-20	16076	11.60688	5	134	3972	0
SH-NHC-0160	0116-0002/NHC	2016-11-21	1668	1.20429	5	7	1924	0
