# Supplementary material for: Beyond fitness tracking: The use of consumer-grade wearable data from normal volunteers in cardiovascular and lipidomics research
Source: PLoS Biol. 2018 Feb 27;16(2):e2004285. doi: 10.1371/journal.pbio.2004285 (PMC5828350; doi:10.1371/journal.pbio.2004285)
Supplement: S2 Data — (ZIP) [file pbio.2004285.s005.zip › S2_Data/Activity_Data/DailyTable_0116-0003-NHC.tsv]

ResearchID	BiobankID	Time	Steps	Distance	Floors	MinutesVeryActive	CalBurned	CalIntake
SH-NHC-0132	0116-0003/NHC	2016-10-12	316	0.22816	0	0	1436	0
SH-NHC-0132	0116-0003/NHC	2016-10-13	0	0	0	0	1396	0
SH-NHC-0132	0116-0003/NHC	2016-10-14	0	0	0	0	1396	0
SH-NHC-0132	0116-0003/NHC	2016-10-15	0	0	0	0	1396	0
SH-NHC-0132	0116-0003/NHC	2016-10-16	0	0	0	0	1396	0
SH-NHC-0132	0116-0003/NHC	2016-10-17	5342	3.85692	8	4	1881	0
SH-NHC-0132	0116-0003/NHC	2016-10-18	5370	3.87714	13	0	2025	0
SH-NHC-0132	0116-0003/NHC	2016-10-19	5225	3.77245	10	0	2026	0
SH-NHC-0132	0116-0003/NHC	2016-10-20	6189	4.46845	11	0	2053	0
SH-NHC-0132	0116-0003/NHC	2016-10-21	4867	3.51397	15	8	1868	0
