# Supplementary material for: Beyond fitness tracking: The use of consumer-grade wearable data from normal volunteers in cardiovascular and lipidomics research
Source: PLoS Biol. 2018 Feb 27;16(2):e2004285. doi: 10.1371/journal.pbio.2004285 (PMC5828350; doi:10.1371/journal.pbio.2004285)
Supplement: S2 Data — (ZIP) [file pbio.2004285.s005.zip › S2_Data/Activity_Data/DailyTable_0116-0004-NHC.tsv]

ResearchID	BiobankID	Time	Steps	Distance	Floors	MinutesVeryActive	CalBurned	CalIntake
SH-NHC-0168	0116-0004/NHC	2016-11-21	8650	5.57069	8	9	1791	0
SH-NHC-0168	0116-0004/NHC	2016-11-22	6296	4.05462	3	0	1594	0
SH-NHC-0168	0116-0004/NHC	2016-11-23	7518	4.84159	5	0	1696	0
SH-NHC-0168	0116-0004/NHC	2016-11-24	18042	11.61908	1	13	2493	0
SH-NHC-0168	0116-0004/NHC	2016-11-25	1255	0.80824	0	0	1279	0
