# Supplementary material for: Beyond fitness tracking: The use of consumer-grade wearable data from normal volunteers in cardiovascular and lipidomics research
Source: PLoS Biol. 2018 Feb 27;16(2):e2004285. doi: 10.1371/journal.pbio.2004285 (PMC5828350; doi:10.1371/journal.pbio.2004285)
Supplement: S2 Data — (ZIP) [file pbio.2004285.s005.zip › S2_Data/Activity_Data/DailyTable_0116-0006-NHC.tsv]

ResearchID	BiobankID	Time	Steps	Distance	Floors	MinutesVeryActive	CalBurned	CalIntake
SH-NHC-0157	0116-0006/NHC	2016-11-11	5849	4.03581	2	0	1927	0
SH-NHC-0157	0116-0006/NHC	2016-11-12	8002	5.52138	6	1	2135	0
SH-NHC-0157	0116-0006/NHC	2016-11-13	6509	4.49121	1	0	1980	0
SH-NHC-0157	0116-0006/NHC	2016-11-14	7956	5.48964	5	0	2194	0
SH-NHC-0157	0116-0006/NHC	2016-11-15	5597	3.86193	7	2	1733	0
