# Supplementary material for: Beyond fitness tracking: The use of consumer-grade wearable data from normal volunteers in cardiovascular and lipidomics research
Source: PLoS Biol. 2018 Feb 27;16(2):e2004285. doi: 10.1371/journal.pbio.2004285 (PMC5828350; doi:10.1371/journal.pbio.2004285)
Supplement: S2 Data — (ZIP) [file pbio.2004285.s005.zip › S2_Data/Activity_Data/DailyTable_0116-0020-NHC.tsv]

ResearchID	BiobankID	Time	Steps	Distance	Floors	MinutesVeryActive	CalBurned	CalIntake
SH-NHC-0151	0116-0020/NHC	2016-11-04	9805	7.07921	22	3	2871	0
SH-NHC-0151	0116-0020/NHC	2016-11-05	8390	6.10926	28	21	2781	0
SH-NHC-0151	0116-0020/NHC	2016-11-06	10712	7.73406	14	16	2898	0
SH-NHC-0151	0116-0020/NHC	2016-11-07	10057	7.54291	42	9	2913	0
SH-NHC-0151	0116-0020/NHC	2016-11-08	8453	6.39281	28	9	2869	0
SH-NHC-0151	0116-0020/NHC	2016-11-09	3797	3.02972	24	17	2219	0
