# Supplementary material for: Beyond fitness tracking: The use of consumer-grade wearable data from normal volunteers in cardiovascular and lipidomics research
Source: PLoS Biol. 2018 Feb 27;16(2):e2004285. doi: 10.1371/journal.pbio.2004285 (PMC5828350; doi:10.1371/journal.pbio.2004285)
Supplement: S2 Data — (ZIP) [file pbio.2004285.s005.zip › S2_Data/Activity_Data/DailyTable_0116-0032-NHC.tsv]

ResearchID	BiobankID	Time	Steps	Distance	Floors	MinutesVeryActive	CalBurned	CalIntake
SH-NHC-0139	0116-0032/NHC	2016-10-21	5376	3.28473	2	4	1439	0
SH-NHC-0139	0116-0032/NHC	2016-10-22	15454	9.44258	16	19	2099	0
SH-NHC-0139	0116-0032/NHC	2016-10-23	9686	5.94558	10	0	1844	0
SH-NHC-0139	0116-0032/NHC	2016-10-24	9369	5.7248	12	8	1849	0
SH-NHC-0139	0116-0032/NHC	2016-10-25	4653	2.84318	6	0	1458	0
