# Supplementary material for: Beyond fitness tracking: The use of consumer-grade wearable data from normal volunteers in cardiovascular and lipidomics research
Source: PLoS Biol. 2018 Feb 27;16(2):e2004285. doi: 10.1371/journal.pbio.2004285 (PMC5828350; doi:10.1371/journal.pbio.2004285)
Supplement: S2 Data — (ZIP) [file pbio.2004285.s005.zip › S2_Data/Activity_Data/DailyTable_0116-0033-NHC.tsv]

ResearchID	BiobankID	Time	Steps	Distance	Floors	MinutesVeryActive	CalBurned	CalIntake
SH-NHC-0033	0116-0033/NHC	2016-01-21	4120	2.83868	4	0	1556	0
SH-NHC-0033	0116-0033/NHC	2016-01-22	4927	3.39474	2	3	2166	0
SH-NHC-0033	0116-0033/NHC	2016-01-23	9476	6.52903	5	30	2663	0
SH-NHC-0033	0116-0033/NHC	2016-01-24	11316	7.79675	7	17	2951	0
SH-NHC-0033	0116-0033/NHC	2016-01-25	4265	2.9386	0	15	2470	0
SH-NHC-0033	0116-0033/NHC	2016-01-26	10534	7.258	11	8	2616	0
SH-NHC-0033	0116-0033/NHC	2016-01-27	9433	6.49934	2	40	2663	0
SH-NHC-0033	0116-0033/NHC	2016-01-28	2828	1.94853	3	7	1918	0
