# Supplementary material for: Beyond fitness tracking: The use of consumer-grade wearable data from normal volunteers in cardiovascular and lipidomics research
Source: PLoS Biol. 2018 Feb 27;16(2):e2004285. doi: 10.1371/journal.pbio.2004285 (PMC5828350; doi:10.1371/journal.pbio.2004285)
Supplement: S2 Data — (ZIP) [file pbio.2004285.s005.zip › S2_Data/Activity_Data/DailyTable_0116-0037-NHC.tsv]

ResearchID	BiobankID	Time	Steps	Distance	Floors	MinutesVeryActive	CalBurned	CalIntake
SH-NHC-0136	0116-0037/NHC	2016-10-18	5839	4.12233	8	18	1581	0
SH-NHC-0136	0116-0037/NHC	2016-10-19	7036	4.96747	2	0	1826	0
SH-NHC-0136	0116-0037/NHC	2016-10-20	9883	6.97739	3	0	1989	0
SH-NHC-0136	0116-0037/NHC	2016-10-21	12170	8.59202	6	2	2095	0
SH-NHC-0136	0116-0037/NHC	2016-10-22	6072	4.28683	8	0	1753	0
SH-NHC-0136	0116-0037/NHC	2016-10-23	9894	6.98516	2	3	2012	0
SH-NHC-0136	0116-0037/NHC	2016-10-24	1897	1.40738	8	0	1311	0
