# Supplementary material for: Beyond fitness tracking: The use of consumer-grade wearable data from normal volunteers in cardiovascular and lipidomics research
Source: PLoS Biol. 2018 Feb 27;16(2):e2004285. doi: 10.1371/journal.pbio.2004285 (PMC5828350; doi:10.1371/journal.pbio.2004285)
Supplement: S2 Data — (ZIP) [file pbio.2004285.s005.zip › S2_Data/Activity_Data/DailyTable_0116-0039-NHC.tsv]

ResearchID	BiobankID	Time	Steps	Distance	Floors	MinutesVeryActive	CalBurned	CalIntake
SH-NHC-0156	0116-0039/NHC	2016-11-09	8645	6.17253	2	0	1696	0
SH-NHC-0156	0116-0039/NHC	2016-11-10	14080	10.05312	0	80	3110	0
SH-NHC-0156	0116-0039/NHC	2016-11-11	14044	10.02745	1	90	3102	0
SH-NHC-0156	0116-0039/NHC	2016-11-12	14574	10.40587	1	70	3160	0
SH-NHC-0156	0116-0039/NHC	2016-11-13	15699	11.63414	3	131	3564	0
SH-NHC-0156	0116-0039/NHC	2016-11-14	12877	9.19417	64	78	2757	0
SH-NHC-0156	0116-0039/NHC	2016-11-15	16137	11.5219	82	123	3212	0
SH-NHC-0156	0116-0039/NHC	2016-11-16	5854	4.17975	29	57	2170	0
