# Supplementary material for: Beyond fitness tracking: The use of consumer-grade wearable data from normal volunteers in cardiovascular and lipidomics research
Source: PLoS Biol. 2018 Feb 27;16(2):e2004285. doi: 10.1371/journal.pbio.2004285 (PMC5828350; doi:10.1371/journal.pbio.2004285)
Supplement: S2 Data — (ZIP) [file pbio.2004285.s005.zip › S2_Data/Activity_Data/DailyTable_0116-0043-NHC.tsv]

ResearchID	BiobankID	Time	Steps	Distance	Floors	MinutesVeryActive	CalBurned	CalIntake
SH-NHC-0186	0116-0043/NHC	2016-12-02	9994	7.05576	5	19	2166	0
SH-NHC-0186	0116-0043/NHC	2016-12-03	17282	12.48783	14	40	2919	0
SH-NHC-0186	0116-0043/NHC	2016-12-04	21856	16.68892	12	107	3131	0
SH-NHC-0186	0116-0043/NHC	2016-12-05	12864	9.13849	2	21	2547	0
SH-NHC-0186	0116-0043/NHC	2016-12-06	9001	6.53172	9	12	2168	0
