# Supplementary material for: Beyond fitness tracking: The use of consumer-grade wearable data from normal volunteers in cardiovascular and lipidomics research
Source: PLoS Biol. 2018 Feb 27;16(2):e2004285. doi: 10.1371/journal.pbio.2004285 (PMC5828350; doi:10.1371/journal.pbio.2004285)
Supplement: S2 Data — (ZIP) [file pbio.2004285.s005.zip › S2_Data/Activity_Data/DailyTable_0116-0044-NHC.tsv]

ResearchID	BiobankID	Time	Steps	Distance	Floors	MinutesVeryActive	CalBurned	CalIntake
SH-NHC-0148	0116-0044/NHC	2016-11-02	4197	2.82468	0	5	1581	0
SH-NHC-0148	0116-0044/NHC	2016-11-03	10672	7.2059	4	11	1911	0
SH-NHC-0148	0116-0044/NHC	2016-11-04	14954	10.06422	24	5	2134	0
SH-NHC-0148	0116-0044/NHC	2016-11-05	14339	9.65025	22	20	2157	0
SH-NHC-0148	0116-0044/NHC	2016-11-06	6674	4.54007	0	23	1850	0
SH-NHC-0148	0116-0044/NHC	2016-11-07	775	0.52159	2	0	1234	0
