# Supplementary material for: Beyond fitness tracking: The use of consumer-grade wearable data from normal volunteers in cardiovascular and lipidomics research
Source: PLoS Biol. 2018 Feb 27;16(2):e2004285. doi: 10.1371/journal.pbio.2004285 (PMC5828350; doi:10.1371/journal.pbio.2004285)
Supplement: S2 Data — (ZIP) [file pbio.2004285.s005.zip › S2_Data/Activity_Data/DailyTable_0116-0045-NHC.tsv]

ResearchID	BiobankID	Time	Steps	Distance	Floors	MinutesVeryActive	CalBurned	CalIntake
SH-NHC-0142	0116-0045/NHC	2016-10-25	2591	1.91478	1	0	2197	0
SH-NHC-0142	0116-0045/NHC	2016-10-26	8516	6.29332	0	27	2994	0
SH-NHC-0142	0116-0045/NHC	2016-10-27	10665	7.88153	0	96	3604	0
SH-NHC-0142	0116-0045/NHC	2016-10-28	11010	8.13648	1	59	3359	0
SH-NHC-0142	0116-0045/NHC	2016-10-29	10893	8.04992	7	7	3053	0
SH-NHC-0142	0116-0045/NHC	2016-10-30	4295	3.17405	0	3	2618	0
SH-NHC-0142	0116-0045/NHC	2016-10-31	1833	1.35463	1	13	2091	0
