# Supplementary material for: Beyond fitness tracking: The use of consumer-grade wearable data from normal volunteers in cardiovascular and lipidomics research
Source: PLoS Biol. 2018 Feb 27;16(2):e2004285. doi: 10.1371/journal.pbio.2004285 (PMC5828350; doi:10.1371/journal.pbio.2004285)
Supplement: S2 Data — (ZIP) [file pbio.2004285.s005.zip › S2_Data/Activity_Data/DailyTable_0116-0047-NHC.tsv]

ResearchID	BiobankID	Time	Steps	Distance	Floors	MinutesVeryActive	CalBurned	CalIntake
SH-NHC-0137	0116-0047/NHC	2016-10-20	10490	6.45208	1	8	1401	0
SH-NHC-0137	0116-0047/NHC	2016-10-21	29789	18.3218	6	43	2124	0
SH-NHC-0137	0116-0047/NHC	2016-10-22	17833	10.9684	10	19	1769	0
SH-NHC-0137	0116-0047/NHC	2016-10-23	11723	7.34016	6	25	1426	0
SH-NHC-0137	0116-0047/NHC	2016-10-24	6380	3.9237	5	0	885	0
