# Supplementary material for: Beyond fitness tracking: The use of consumer-grade wearable data from normal volunteers in cardiovascular and lipidomics research
Source: PLoS Biol. 2018 Feb 27;16(2):e2004285. doi: 10.1371/journal.pbio.2004285 (PMC5828350; doi:10.1371/journal.pbio.2004285)
Supplement: S2 Data — (ZIP) [file pbio.2004285.s005.zip › S2_Data/Activity_Data/DailyTable_0116-0053-NHC.tsv]

ResearchID	BiobankID	Time	Steps	Distance	Floors	MinutesVeryActive	CalBurned	CalIntake
SH-NHC-0169	0116-0053/NHC	2016-11-21	14712	9.74558	13	21	1995	0
SH-NHC-0169	0116-0053/NHC	2016-11-22	15154	10.37936	13	28	2194	0
SH-NHC-0169	0116-0053/NHC	2016-11-23	17439	11.88362	24	46	2221	0
SH-NHC-0169	0116-0053/NHC	2016-11-24	15039	10.30355	12	12	2134	0
SH-NHC-0169	0116-0053/NHC	2016-11-25	4581	3.08819	3	25	1394	0
