# Supplementary material for: Beyond fitness tracking: The use of consumer-grade wearable data from normal volunteers in cardiovascular and lipidomics research
Source: PLoS Biol. 2018 Feb 27;16(2):e2004285. doi: 10.1371/journal.pbio.2004285 (PMC5828350; doi:10.1371/journal.pbio.2004285)
Supplement: S2 Data — (ZIP) [file pbio.2004285.s005.zip › S2_Data/Activity_Data/DailyTable_0116-0054-NHC.tsv]

ResearchID	BiobankID	Time	Steps	Distance	Floors	MinutesVeryActive	CalBurned	CalIntake
SH-NHC-0174	0116-0054/NHC	2016-11-24	5613	3.56986	5	0	1070	0
SH-NHC-0174	0116-0054/NHC	2016-11-25	3198	2.03392	2	0	1366	0
SH-NHC-0174	0116-0054/NHC	2016-11-26	9601	6.10623	2	4	1770	0
SH-NHC-0174	0116-0054/NHC	2016-11-27	1587	1.00935	0	0	1298	0
SH-NHC-0174	0116-0054/NHC	2016-11-28	4265	2.71254	1	0	1486	0
SH-NHC-0174	0116-0054/NHC	2016-11-29	2717	1.72803	0	0	1337	0
SH-NHC-0174	0116-0054/NHC	2016-11-30	183	0.1164	0	0	1080	0
SH-NHC-0174	0116-0054/NHC	2016-12-01	0	0	0	0	1070	0
SH-NHC-0174	0116-0054/NHC	2016-12-02	487	0.34328	1	0	1111	0
