# Supplementary material for: Beyond fitness tracking: The use of consumer-grade wearable data from normal volunteers in cardiovascular and lipidomics research
Source: PLoS Biol. 2018 Feb 27;16(2):e2004285. doi: 10.1371/journal.pbio.2004285 (PMC5828350; doi:10.1371/journal.pbio.2004285)
Supplement: S2 Data — (ZIP) [file pbio.2004285.s005.zip › S2_Data/Activity_Data/DailyTable_0116-0061-NHC.tsv]

ResearchID	BiobankID	Time	Steps	Distance	Floors	MinutesVeryActive	CalBurned	CalIntake
SH-NHC-0244	0116-0061/NHC	2017-02-02	9278	6.6616	6	40	3042	0
SH-NHC-0244	0116-0061/NHC	2017-02-03	7448	5.34767	3	37	2925	0
SH-NHC-0244	0116-0061/NHC	2017-02-04	6456	4.6354	1	5	2777	0
SH-NHC-0244	0116-0061/NHC	2017-02-05	12505	8.97859	6	86	3977	0
SH-NHC-0244	0116-0061/NHC	2017-02-06	14986	12.14109	4	138	3668	0
SH-NHC-0244	0116-0061/NHC	2017-02-07	4274	3.06876	5	11	2167	0
