# Supplementary material for: Beyond fitness tracking: The use of consumer-grade wearable data from normal volunteers in cardiovascular and lipidomics research
Source: PLoS Biol. 2018 Feb 27;16(2):e2004285. doi: 10.1371/journal.pbio.2004285 (PMC5828350; doi:10.1371/journal.pbio.2004285)
Supplement: S2 Data — (ZIP) [file pbio.2004285.s005.zip › S2_Data/Activity_Data/DailyTable_0116-0069-NHC.tsv]

ResearchID	BiobankID	Time	Steps	Distance	Floors	MinutesVeryActive	CalBurned	CalIntake
SH-NHC-0180	0116-0069/NHC	2016-11-29	9173	5.87072	0	16	1396	0
SH-NHC-0180	0116-0069/NHC	2016-11-30	9183	5.87712	0	0	1461	0
SH-NHC-0180	0116-0069/NHC	2016-12-01	9227	5.90528	1	0	1500	0
SH-NHC-0180	0116-0069/NHC	2016-12-02	9718	6.21952	1	0	1504	0
SH-NHC-0180	0116-0069/NHC	2016-12-03	4499	2.87936	0	0	1291	0
SH-NHC-0180	0116-0069/NHC	2016-12-04	9376	6.03039	2	12	1469	0
SH-NHC-0180	0116-0069/NHC	2016-12-05	6667	4.26688	4	0	1276	0
