# Supplementary material for: Beyond fitness tracking: The use of consumer-grade wearable data from normal volunteers in cardiovascular and lipidomics research
Source: PLoS Biol. 2018 Feb 27;16(2):e2004285. doi: 10.1371/journal.pbio.2004285 (PMC5828350; doi:10.1371/journal.pbio.2004285)
Supplement: S2 Data — (ZIP) [file pbio.2004285.s005.zip › S2_Data/Activity_Data/DailyTable_0116-0070-NHC.tsv]

ResearchID	BiobankID	Time	Steps	Distance	Floors	MinutesVeryActive	CalBurned	CalIntake
SH-NHC-0040	0116-0070/NHC	2016-02-24	2451	1.68143	8	0	1620	0
SH-NHC-0040	0116-0070/NHC	2016-02-25	1709	1.17237	2	0	1658	0
SH-NHC-0040	0116-0070/NHC	2016-02-26	10967	7.52336	8	0	2247	0
SH-NHC-0040	0116-0070/NHC	2016-02-27	7342	5.03661	10	7	2067	0
SH-NHC-0040	0116-0070/NHC	2016-02-28	11398	7.97424	14	47	2428	0
SH-NHC-0040	0116-0070/NHC	2016-02-29	2387	1.63748	0	4	1917	0
SH-NHC-0040	0116-0070/NHC	2016-03-01	1213	0.83212	10	8	1580	0
