# Supplementary material for: Beyond fitness tracking: The use of consumer-grade wearable data from normal volunteers in cardiovascular and lipidomics research
Source: PLoS Biol. 2018 Feb 27;16(2):e2004285. doi: 10.1371/journal.pbio.2004285 (PMC5828350; doi:10.1371/journal.pbio.2004285)
Supplement: S2 Data — (ZIP) [file pbio.2004285.s005.zip › S2_Data/Activity_Data/DailyTable_0117-0019-NHC.tsv]

ResearchID	BiobankID	Time	Steps	Distance	Floors	MinutesVeryActive	CalBurned	CalIntake
SH-NHC-0279	0117-0019/NHC	2017-03-01	4181	2.84732	5	0	1748	0
SH-NHC-0279	0117-0019/NHC	2017-03-02	7373	5.02115	10	4	1916	0
SH-NHC-0279	0117-0019/NHC	2017-03-03	22930	23.23531	10	110	2938	0
SH-NHC-0279	0117-0019/NHC	2017-03-04	10622	7.23373	9	31	2093	0
SH-NHC-0279	0117-0019/NHC	2017-03-05	7010	4.77394	2	16	1999	0
SH-NHC-0279	0117-0019/NHC	2017-03-06	2324	1.60035	14	0	1571	0
