# Supplementary material for: Beyond fitness tracking: The use of consumer-grade wearable data from normal volunteers in cardiovascular and lipidomics research
Source: PLoS Biol. 2018 Feb 27;16(2):e2004285. doi: 10.1371/journal.pbio.2004285 (PMC5828350; doi:10.1371/journal.pbio.2004285)
Supplement: S2 Data — (ZIP) [file pbio.2004285.s005.zip › S2_Data/Activity_Data/DailyTable_0117-0022-NHC.tsv]

ResearchID	BiobankID	Time	Steps	Distance	Floors	MinutesVeryActive	CalBurned	CalIntake
SH-NHC-0276	0117-0022/NHC	2017-02-27	11068	7.29372	1	0	1022	0
SH-NHC-0276	0117-0022/NHC	2017-02-28	9470	6.09624	0	26	1805	0
SH-NHC-0276	0117-0022/NHC	2017-03-01	14252	9.25728	13	40	1822	0
SH-NHC-0276	0117-0022/NHC	2017-03-02	7994	5.08801	2	40	1754	0
SH-NHC-0276	0117-0022/NHC	2017-03-03	11457	7.36896	4	49	1843	0
SH-NHC-0276	0117-0022/NHC	2017-03-04	8479	5.62834	7	21	1546	0
SH-NHC-0276	0117-0022/NHC	2017-03-05	3510	2.32506	1	7	1229	0
SH-NHC-0276	0117-0022/NHC	2017-03-06	1709	1.16795	2	0	1092	0
