# Supplementary material for: Beyond fitness tracking: The use of consumer-grade wearable data from normal volunteers in cardiovascular and lipidomics research
Source: PLoS Biol. 2018 Feb 27;16(2):e2004285. doi: 10.1371/journal.pbio.2004285 (PMC5828350; doi:10.1371/journal.pbio.2004285)
Supplement: S2 Data — (ZIP) [file pbio.2004285.s005.zip › S2_Data/Activity_Data/DailyTable_0117-0034-NHC.tsv]

ResearchID	BiobankID	Time	Steps	Distance	Floors	MinutesVeryActive	CalBurned	CalIntake
SH-NHC-0247	0117-0034/NHC	2017-02-07	7829	5.06307	3	10	1853	0
SH-NHC-0247	0117-0034/NHC	2017-02-08	13035	8.39677	7	6	2156	0
SH-NHC-0247	0117-0034/NHC	2017-02-09	15375	9.92415	3	29	2270	0
SH-NHC-0247	0117-0034/NHC	2017-02-10	17375	11.16272	7	13	2353	0
SH-NHC-0247	0117-0034/NHC	2017-02-11	10052	6.41483	7	11	1992	0
SH-NHC-0247	0117-0034/NHC	2017-02-12	172	0.10939	0	0	1283	0
