# Supplementary material for: Beyond fitness tracking: The use of consumer-grade wearable data from normal volunteers in cardiovascular and lipidomics research
Source: PLoS Biol. 2018 Feb 27;16(2):e2004285. doi: 10.1371/journal.pbio.2004285 (PMC5828350; doi:10.1371/journal.pbio.2004285)
Supplement: S2 Data — (ZIP) [file pbio.2004285.s005.zip › S2_Data/Activity_Data/DailyTable_0117-0037-NHC.tsv]

ResearchID	BiobankID	Time	Steps	Distance	Floors	MinutesVeryActive	CalBurned	CalIntake
SH-NHC-0296	0117-0037/NHC	2017-03-10	12989	8.68964	11	0	1515	0
SH-NHC-0296	0117-0037/NHC	2017-03-11	10128	6.77565	20	0	1914	0
SH-NHC-0296	0117-0037/NHC	2017-03-12	5341	3.57318	34	0	1622	0
SH-NHC-0296	0117-0037/NHC	2017-03-13	1484	0.99282	6	0	1371	0
SH-NHC-0296	0117-0037/NHC	2017-03-14	11010	7.36578	8	4	1972	0
SH-NHC-0296	0117-0037/NHC	2017-03-15	10	0.00669	0	0	1212	0
SH-NHC-0296	0117-0037/NHC	2017-03-16	7765	5.19486	2	0	1655	0
SH-NHC-0296	0117-0037/NHC	2017-03-17	2407	1.61031	6	5	1329	0
