# Supplementary material for: Beyond fitness tracking: The use of consumer-grade wearable data from normal volunteers in cardiovascular and lipidomics research
Source: PLoS Biol. 2018 Feb 27;16(2):e2004285. doi: 10.1371/journal.pbio.2004285 (PMC5828350; doi:10.1371/journal.pbio.2004285)
Supplement: S2 Data — (ZIP) [file pbio.2004285.s005.zip › S2_Data/Activity_Data/DailyTable_0117-0045-NHC.tsv]

ResearchID	BiobankID	Time	Steps	Distance	Floors	MinutesVeryActive	CalBurned	CalIntake
SH-NHC-0298	0117-0045/NHC	2017-03-10	7789	5.26596	9	14	2170	0
SH-NHC-0298	0117-0045/NHC	2017-03-11	4612	3.08084	0	0	2003	0
SH-NHC-0298	0117-0045/NHC	2017-03-12	12736	8.90221	13	0	2657	0
SH-NHC-0298	0117-0045/NHC	2017-03-13	18611	12.43217	2	36	3043	0
SH-NHC-0298	0117-0045/NHC	2017-03-14	20755	13.86435	4	4	3109	0
SH-NHC-0298	0117-0045/NHC	2017-03-15	2376	1.58719	3	9	1652	0
