# Supplementary material for: Beyond fitness tracking: The use of consumer-grade wearable data from normal volunteers in cardiovascular and lipidomics research
Source: PLoS Biol. 2018 Feb 27;16(2):e2004285. doi: 10.1371/journal.pbio.2004285 (PMC5828350; doi:10.1371/journal.pbio.2004285)
Supplement: S2 Data — (ZIP) [file pbio.2004285.s005.zip › S2_Data/Activity_Data/DailyTable_0117-0047-NHC.tsv]

ResearchID	BiobankID	Time	Steps	Distance	Floors	MinutesVeryActive	CalBurned	CalIntake
SH-NHC-0278	0117-0047/NHC	2017-03-01	13097	8.71015	18	8	1791	0
SH-NHC-0278	0117-0047/NHC	2017-03-02	10041	6.67803	14	0	1717	0
SH-NHC-0278	0117-0047/NHC	2017-03-03	16305	10.92144	34	26	1962	0
SH-NHC-0278	0117-0047/NHC	2017-03-04	19481	12.95604	37	12	2158	0
SH-NHC-0278	0117-0047/NHC	2017-03-05	8616	5.7304	3	6	1641	0
SH-NHC-0278	0117-0047/NHC	2017-03-06	13531	8.99911	20	2	1851	0
SH-NHC-0278	0117-0047/NHC	2017-03-07	7945	5.28385	11	5	1544	0
