# Supplementary material for: Beyond fitness tracking: The use of consumer-grade wearable data from normal volunteers in cardiovascular and lipidomics research
Source: PLoS Biol. 2018 Feb 27;16(2):e2004285. doi: 10.1371/journal.pbio.2004285 (PMC5828350; doi:10.1371/journal.pbio.2004285)
Supplement: S2 Data — (ZIP) [file pbio.2004285.s005.zip › S2_Data/Activity_Data/DailyTable_0215-0004-NHC.tsv]

ResearchID	BiobankID	Time	Steps	Distance	Floors	MinutesVeryActive	CalBurned	CalIntake
SH-NHC-0171	0215-0004/NHC	2016-11-22	3044	1.88728	1	0	1180	0
SH-NHC-0171	0215-0004/NHC	2016-11-23	21741	13.47942	2	10	2055	0
SH-NHC-0171	0215-0004/NHC	2016-11-24	21541	13.35542	1	4	2005	0
SH-NHC-0171	0215-0004/NHC	2016-11-25	25178	15.61036	4	0	2179	0
SH-NHC-0171	0215-0004/NHC	2016-11-26	22356	13.86072	1	6	1993	0
SH-NHC-0171	0215-0004/NHC	2016-11-27	12897	7.99614	1	19	1564	0
SH-NHC-0171	0215-0004/NHC	2016-11-28	16834	10.43708	3	7	1792	0
