# Supplementary material for: Beyond fitness tracking: The use of consumer-grade wearable data from normal volunteers in cardiovascular and lipidomics research
Source: PLoS Biol. 2018 Feb 27;16(2):e2004285. doi: 10.1371/journal.pbio.2004285 (PMC5828350; doi:10.1371/journal.pbio.2004285)
Supplement: S2 Data — (ZIP) [file pbio.2004285.s005.zip › S2_Data/Activity_Data/DailyTable_0215-0007-NHC.tsv]

ResearchID	BiobankID	Time	Steps	Distance	Floors	MinutesVeryActive	CalBurned	CalIntake
SH-NHC-0170	0215-0007/NHC	2016-11-21	2689	1.67795	0	4	1070	0
SH-NHC-0170	0215-0007/NHC	2016-11-22	8992	5.61103	7	11	1644	0
SH-NHC-0170	0215-0007/NHC	2016-11-23	8880	5.54112	6	2	1551	0
SH-NHC-0170	0215-0007/NHC	2016-11-24	12500	7.80006	3	11	1740	0
SH-NHC-0170	0215-0007/NHC	2016-11-25	6363	3.97051	5	0	1395	0
