# Supplementary material for: Beyond fitness tracking: The use of consumer-grade wearable data from normal volunteers in cardiovascular and lipidomics research
Source: PLoS Biol. 2018 Feb 27;16(2):e2004285. doi: 10.1371/journal.pbio.2004285 (PMC5828350; doi:10.1371/journal.pbio.2004285)
Supplement: S2 Data — (ZIP) [file pbio.2004285.s005.zip › S2_Data/Activity_Data/DailyTable_0215-0011-NHC.tsv]

ResearchID	BiobankID	Time	Steps	Distance	Floors	MinutesVeryActive	CalBurned	CalIntake
SH-NHC-0030	0215-0011/NHC	2016-01-12	7536	5.11103	0	0	1290	0
SH-NHC-0030	0215-0011/NHC	2016-01-13	7975	5.33527	9	19	2076	0
SH-NHC-0030	0215-0011/NHC	2016-01-14	8844	5.9167	0	2	2094	0
SH-NHC-0030	0215-0011/NHC	2016-01-15	5960	3.98732	0	0	1842	0
SH-NHC-0030	0215-0011/NHC	2016-01-16	8495	5.68318	2	0	2101	0
SH-NHC-0030	0215-0011/NHC	2016-01-17	3432	2.29604	0	0	1641	0
SH-NHC-0030	0215-0011/NHC	2016-01-18	1493	1.02231	0	0	1412	0
