# Supplementary material for: Beyond fitness tracking: The use of consumer-grade wearable data from normal volunteers in cardiovascular and lipidomics research
Source: PLoS Biol. 2018 Feb 27;16(2):e2004285. doi: 10.1371/journal.pbio.2004285 (PMC5828350; doi:10.1371/journal.pbio.2004285)
Supplement: S2 Data — (ZIP) [file pbio.2004285.s005.zip › S2_Data/Activity_Data/DailyTable_0215-0013-NHC.tsv]

ResearchID	BiobankID	Time	Steps	Distance	Floors	MinutesVeryActive	CalBurned	CalIntake
SH-NHC-0012	0215-0013/NHC	2015-11-25	69	0.04664	0	0	1212	0
SH-NHC-0012	0215-0013/NHC	2015-11-26	4	0.0027	0	0	1208	0
SH-NHC-0012	0215-0013/NHC	2015-11-27	0	0	0	0	1208	0
SH-NHC-0012	0215-0013/NHC	2015-11-28	0	0	0	0	1208	0
SH-NHC-0012	0215-0013/NHC	2015-11-29	0	0	0	0	1208	0
SH-NHC-0012	0215-0013/NHC	2015-11-30	0	0	0	0	1208	0
SH-NHC-0012	0215-0013/NHC	2015-12-01	4521	3.0788	2	10	1447	0
SH-NHC-0012	0215-0013/NHC	2015-12-02	3634	2.47478	8	6	1439	0
SH-NHC-0012	0215-0013/NHC	2015-12-03	4931	3.35804	2	14	1532	0
SH-NHC-0012	0215-0013/NHC	2015-12-04	4366	2.97335	4	0	1455	0
SH-NHC-0012	0215-0013/NHC	2015-12-05	4536	3.08912	0	0	1600	0
SH-NHC-0012	0215-0013/NHC	2015-12-06	8443	5.74984	12	3	1800	0
SH-NHC-0012	0215-0013/NHC	2015-12-07	2649	1.80402	6	3	1354	0
