# Supplementary material for: Beyond fitness tracking: The use of consumer-grade wearable data from normal volunteers in cardiovascular and lipidomics research
Source: PLoS Biol. 2018 Feb 27;16(2):e2004285. doi: 10.1371/journal.pbio.2004285 (PMC5828350; doi:10.1371/journal.pbio.2004285)
Supplement: S2 Data — (ZIP) [file pbio.2004285.s005.zip › S2_Data/Activity_Data/DailyTable_0215-0018-NHC.tsv]

ResearchID	BiobankID	Time	Steps	Distance	Floors	MinutesVeryActive	CalBurned	CalIntake
SH-NHC-0029	0215-0018/NHC	2016-01-12	8414	6.2516	12	2	2548	0
SH-NHC-0029	0215-0018/NHC	2016-01-13	17922	13.31624	15	82	3235	0
SH-NHC-0029	0215-0018/NHC	2016-01-14	16902	12.55832	20	77	3152	0
SH-NHC-0029	0215-0018/NHC	2016-01-15	15106	11.22395	12	64	3059	0
SH-NHC-0029	0215-0018/NHC	2016-01-16	7414	5.50871	11	18	2470	0
SH-NHC-0029	0215-0018/NHC	2016-01-17	355	0.26377	0	0	1790	0
SH-NHC-0029	0215-0018/NHC	2016-01-18	1533	1.13902	0	0	1900	0
