# Supplementary material for: Beyond fitness tracking: The use of consumer-grade wearable data from normal volunteers in cardiovascular and lipidomics research
Source: PLoS Biol. 2018 Feb 27;16(2):e2004285. doi: 10.1371/journal.pbio.2004285 (PMC5828350; doi:10.1371/journal.pbio.2004285)
Supplement: S2 Data — (ZIP) [file pbio.2004285.s005.zip › S2_Data/Activity_Data/DailyTable_0215-0033-NHC.tsv]

ResearchID	BiobankID	Time	Steps	Distance	Floors	MinutesVeryActive	CalBurned	CalIntake
SH-NHC-0176	0215-0033/NHC	2016-11-24	1964	1.32648	0	0	1298	0
SH-NHC-0176	0215-0033/NHC	2016-11-25	5706	3.7719	4	2	1716	0
SH-NHC-0176	0215-0033/NHC	2016-11-26	9663	6.38747	4	22	2368	0
SH-NHC-0176	0215-0033/NHC	2016-11-27	5398	3.56831	1	2	1674	0
SH-NHC-0176	0215-0033/NHC	2016-11-28	10731	7.09319	4	0	2029	0
SH-NHC-0176	0215-0033/NHC	2016-11-29	7098	4.71999	4	0	1642	0
