# Supplementary material for: Beyond fitness tracking: The use of consumer-grade wearable data from normal volunteers in cardiovascular and lipidomics research
Source: PLoS Biol. 2018 Feb 27;16(2):e2004285. doi: 10.1371/journal.pbio.2004285 (PMC5828350; doi:10.1371/journal.pbio.2004285)
Supplement: S2 Data — (ZIP) [file pbio.2004285.s005.zip › S2_Data/Activity_Data/DailyTable_0215-0037-NHC.tsv]

ResearchID	BiobankID	Time	Steps	Distance	Floors	MinutesVeryActive	CalBurned	CalIntake
SH-NHC-0011	0215-0037/NHC	2015-11-23	2541	1.65927	8	0	1856	0
SH-NHC-0011	0215-0037/NHC	2015-11-24	0	0	0	0	1614	0
SH-NHC-0011	0215-0037/NHC	2015-11-25	0	0	0	0	1614	0
SH-NHC-0011	0215-0037/NHC	2015-11-26	0	0	0	0	1614	0
SH-NHC-0011	0215-0037/NHC	2015-11-27	0	0	0	0	1614	0
SH-NHC-0011	0215-0037/NHC	2015-11-28	0	0	0	0	1614	0
SH-NHC-0011	0215-0037/NHC	2015-11-29	0	0	0	0	1614	0
SH-NHC-0011	0215-0037/NHC	2015-11-30	3190	2.23585	2	0	1943	0
SH-NHC-0011	0215-0037/NHC	2015-12-01	2929	2.05322	1	0	2099	0
SH-NHC-0011	0215-0037/NHC	2015-12-02	6576	4.60977	4	0	2653	0
SH-NHC-0011	0215-0037/NHC	2015-12-03	8095	5.67459	2	5	2569	0
SH-NHC-0011	0215-0037/NHC	2015-12-04	7184	5.03612	1	5	2545	0
SH-NHC-0011	0215-0037/NHC	2015-12-05	14184	9.9713	3	32	3042	0
SH-NHC-0011	0215-0037/NHC	2015-12-06	14525	11.09318	11	87	3582	0
SH-NHC-0011	0215-0037/NHC	2015-12-07	9457	6.62952	7	26	2644	0
SH-NHC-0011	0215-0037/NHC	2015-12-08	11160	7.82324	9	27	2749	0
SH-NHC-0011	0215-0037/NHC	2015-12-09	2777	1.94673	2	10	1940	0
