# Supplementary material for: Beyond fitness tracking: The use of consumer-grade wearable data from normal volunteers in cardiovascular and lipidomics research
Source: PLoS Biol. 2018 Feb 27;16(2):e2004285. doi: 10.1371/journal.pbio.2004285 (PMC5828350; doi:10.1371/journal.pbio.2004285)
Supplement: S2 Data — (ZIP) [file pbio.2004285.s005.zip › S2_Data/Activity_Data/DailyTable_0215-0045-NHC.tsv]

ResearchID	BiobankID	Time	Steps	Distance	Floors	MinutesVeryActive	CalBurned	CalIntake
SH-NHC-0022	0215-0045/NHC	2015-12-22	174	0.11501	0	0	1155	0
SH-NHC-0022	0215-0045/NHC	2015-12-23	2755	1.85411	1	2	1283	0
SH-NHC-0022	0215-0045/NHC	2015-12-24	17426	11.72791	16	6	2237	0
SH-NHC-0022	0215-0045/NHC	2015-12-25	23763	15.99265	178	9	2682	0
SH-NHC-0022	0215-0045/NHC	2015-12-26	11698	7.87299	16	0	1890	0
SH-NHC-0022	0215-0045/NHC	2015-12-27	14172	9.53787	12	4	2009	0
SH-NHC-0022	0215-0045/NHC	2015-12-28	6840	4.65275	16	9	1587	0
