# Supplementary material for: Beyond fitness tracking: The use of consumer-grade wearable data from normal volunteers in cardiovascular and lipidomics research
Source: PLoS Biol. 2018 Feb 27;16(2):e2004285. doi: 10.1371/journal.pbio.2004285 (PMC5828350; doi:10.1371/journal.pbio.2004285)
Supplement: S2 Data — (ZIP) [file pbio.2004285.s005.zip › S2_Data/Activity_Data/DailyTable_0216-0002-NHC.tsv]

ResearchID	BiobankID	Time	Steps	Distance	Floors	MinutesVeryActive	CalBurned	CalIntake
SH-NHC-0146	0216-0002/NHC	2016-10-31	8418	5.90122	48	0	2185	0
SH-NHC-0146	0216-0002/NHC	2016-11-01	10277	7.20448	35	6	2827	0
SH-NHC-0146	0216-0002/NHC	2016-11-02	10911	7.64878	29	10	2697	0
SH-NHC-0146	0216-0002/NHC	2016-11-03	10829	7.59139	88	13	2709	0
SH-NHC-0146	0216-0002/NHC	2016-11-04	3562	2.49702	22	15	1767	0
