# Supplementary material for: Beyond fitness tracking: The use of consumer-grade wearable data from normal volunteers in cardiovascular and lipidomics research
Source: PLoS Biol. 2018 Feb 27;16(2):e2004285. doi: 10.1371/journal.pbio.2004285 (PMC5828350; doi:10.1371/journal.pbio.2004285)
Supplement: S2 Data — (ZIP) [file pbio.2004285.s005.zip › S2_Data/Activity_Data/DailyTable_0216-0003-NHC.tsv]

ResearchID	BiobankID	Time	Steps	Distance	Floors	MinutesVeryActive	CalBurned	CalIntake
SH-NHC-0145	0216-0003/NHC	2016-10-31	6333	4.00245	3	2	1876	0
SH-NHC-0145	0216-0003/NHC	2016-11-01	13241	8.36831	10	7	2286	0
SH-NHC-0145	0216-0003/NHC	2016-11-02	13424	8.48397	20	4	2275	0
SH-NHC-0145	0216-0003/NHC	2016-11-03	16182	10.25721	18	16	2366	0
SH-NHC-0145	0216-0003/NHC	2016-11-04	3642	2.30176	23	35	1531	0
