# Supplementary material for: Beyond fitness tracking: The use of consumer-grade wearable data from normal volunteers in cardiovascular and lipidomics research
Source: PLoS Biol. 2018 Feb 27;16(2):e2004285. doi: 10.1371/journal.pbio.2004285 (PMC5828350; doi:10.1371/journal.pbio.2004285)
Supplement: S2 Data — (ZIP) [file pbio.2004285.s005.zip › S2_Data/Activity_Data/DailyTable_0216-0008-NHC.tsv]

ResearchID	BiobankID	Time	Steps	Distance	Floors	MinutesVeryActive	CalBurned	CalIntake
SH-NHC-0183	0216-0008/NHC	2016-12-01	10	0.00644	0	0	1742	0
SH-NHC-0183	0216-0008/NHC	2016-12-02	17349	13.02936	9	30	3476	0
SH-NHC-0183	0216-0008/NHC	2016-12-03	24378	18.30822	53	104	4253	0
SH-NHC-0183	0216-0008/NHC	2016-12-04	12368	9.28858	3	8	3183	0
SH-NHC-0183	0216-0008/NHC	2016-12-05	16622	12.48336	19	79	3643	0
SH-NHC-0183	0216-0008/NHC	2016-12-06	4122	3.09568	1	10	2223	0
