# Supplementary material for: Beyond fitness tracking: The use of consumer-grade wearable data from normal volunteers in cardiovascular and lipidomics research
Source: PLoS Biol. 2018 Feb 27;16(2):e2004285. doi: 10.1371/journal.pbio.2004285 (PMC5828350; doi:10.1371/journal.pbio.2004285)
Supplement: S2 Data — (ZIP) [file pbio.2004285.s005.zip › S2_Data/Activity_Data/DailyTable_0216-0010-NHC.tsv]

ResearchID	BiobankID	Time	Steps	Distance	Floors	MinutesVeryActive	CalBurned	CalIntake
SH-NHC-0181	0216-0010/NHC	2016-11-29	7828	5.39355	0	29	1947	0
SH-NHC-0181	0216-0010/NHC	2016-11-30	6196	4.26911	0	0	2031	0
SH-NHC-0181	0216-0010/NHC	2016-12-01	9965	6.86607	3	10	2308	0
SH-NHC-0181	0216-0010/NHC	2016-12-02	7252	4.99675	0	9	2050	0
SH-NHC-0181	0216-0010/NHC	2016-12-03	6734	4.63976	0	0	2107	0
SH-NHC-0181	0216-0010/NHC	2016-12-04	2880	1.98436	0	0	1783	0
SH-NHC-0181	0216-0010/NHC	2016-12-05	5253	3.61936	4	14	1769	0
