# Supplementary material for: Beyond fitness tracking: The use of consumer-grade wearable data from normal volunteers in cardiovascular and lipidomics research
Source: PLoS Biol. 2018 Feb 27;16(2):e2004285. doi: 10.1371/journal.pbio.2004285 (PMC5828350; doi:10.1371/journal.pbio.2004285)
Supplement: S2 Data — (ZIP) [file pbio.2004285.s005.zip › S2_Data/Activity_Data/DailyTable_0216-0051-NHC.tsv]

ResearchID	BiobankID	Time	Steps	Distance	Floors	MinutesVeryActive	CalBurned	CalIntake
SH-NHC-0041	0216-0051/NHC	2016-02-26	3841	2.80393	0	13	3297	0
SH-NHC-0041	0216-0051/NHC	2016-02-27	3574	2.60902	0	0	3326	0
SH-NHC-0041	0216-0051/NHC	2016-02-28	4828	3.54862	0	0	3206	0
SH-NHC-0041	0216-0051/NHC	2016-02-29	2949	2.15277	2	0	2103	0
SH-NHC-0041	0216-0051/NHC	2016-03-01	8838	6.45174	22	18	3713	0
SH-NHC-0041	0216-0051/NHC	2016-03-02	5316	3.88068	6	0	2914	0
SH-NHC-0041	0216-0051/NHC	2016-03-03	9416	6.93413	30	88	4050	0
SH-NHC-0041	0216-0051/NHC	2016-03-04	7344	5.36112	4	0	3142	0
SH-NHC-0041	0216-0051/NHC	2016-03-05	5778	4.21794	6	10	2957	0
SH-NHC-0041	0216-0051/NHC	2016-03-06	20362	16.01597	4	126	4401	0
SH-NHC-0041	0216-0051/NHC	2016-03-07	3215	2.34695	2	0	2525	0
