# Supplementary material for: Beyond fitness tracking: The use of consumer-grade wearable data from normal volunteers in cardiovascular and lipidomics research
Source: PLoS Biol. 2018 Feb 27;16(2):e2004285. doi: 10.1371/journal.pbio.2004285 (PMC5828350; doi:10.1371/journal.pbio.2004285)
Supplement: S2 Data — (ZIP) [file pbio.2004285.s005.zip › S2_Data/Activity_Data/DailyTable_0217-0002-NHC.tsv]

ResearchID	BiobankID	Time	Steps	Distance	Floors	MinutesVeryActive	CalBurned	CalIntake
SH-NHC-0293	0217-0002/NHC	2017-03-09	9317	6.345	8	34	2263	0
SH-NHC-0293	0217-0002/NHC	2017-03-10	15720	10.76171	12	28	2743	0
SH-NHC-0293	0217-0002/NHC	2017-03-11	10558	7.24461	3	6	2147	0
SH-NHC-0293	0217-0002/NHC	2017-03-12	10989	7.70139	6	17	2308	0
SH-NHC-0293	0217-0002/NHC	2017-03-13	12117	8.31022	9	28	2413	0
SH-NHC-0293	0217-0002/NHC	2017-03-14	3582	2.71457	0	0	1641	0
