# Supplementary material for: Beyond fitness tracking: The use of consumer-grade wearable data from normal volunteers in cardiovascular and lipidomics research
Source: PLoS Biol. 2018 Feb 27;16(2):e2004285. doi: 10.1371/journal.pbio.2004285 (PMC5828350; doi:10.1371/journal.pbio.2004285)
Supplement: S2 Data — (ZIP) [file pbio.2004285.s005.zip › S2_Data/Activity_Data/DailyTable_0217-0026-NHC.tsv]

ResearchID	BiobankID	Time	Steps	Distance	Floors	MinutesVeryActive	CalBurned	CalIntake
SH-NHC-0291	0217-0026/NHC	2017-03-07	10274	7.154	20	0	1418	0
SH-NHC-0291	0217-0026/NHC	2017-03-08	11803	8.21416	18	65	2644	0
SH-NHC-0291	0217-0026/NHC	2017-03-09	10128	7.01878	19	53	2214	0
SH-NHC-0291	0217-0026/NHC	2017-03-10	10803	7.48648	16	13	2336	0
SH-NHC-0291	0217-0026/NHC	2017-03-11	13177	9.13171	17	83	2428	0
SH-NHC-0291	0217-0026/NHC	2017-03-12	10013	6.93917	9	13	2206	0
SH-NHC-0291	0217-0026/NHC	2017-03-13	5962	4.13171	11	0	2041	0
SH-NHC-0291	0217-0026/NHC	2017-03-14	4874	3.41157	18	7	1815	0
