# Supplementary material for: Beyond fitness tracking: The use of consumer-grade wearable data from normal volunteers in cardiovascular and lipidomics research
Source: PLoS Biol. 2018 Feb 27;16(2):e2004285. doi: 10.1371/journal.pbio.2004285 (PMC5828350; doi:10.1371/journal.pbio.2004285)
Supplement: S2 Data — (ZIP) [file pbio.2004285.s005.zip › S2_Data/Activity_Data/DailyTable_0217-0034-NHC.tsv]

ResearchID	BiobankID	Time	Steps	Distance	Floors	MinutesVeryActive	CalBurned	CalIntake
SH-NHC-0283	0217-0034/NHC	2017-03-02	13534	8.55348	12	22	1774	0
SH-NHC-0283	0217-0034/NHC	2017-03-03	11863	7.49747	6	12	1841	0
SH-NHC-0283	0217-0034/NHC	2017-03-04	9973	6.3181	16	8	1646	0
SH-NHC-0283	0217-0034/NHC	2017-03-05	8202	5.18366	17	0	1526	0
SH-NHC-0283	0217-0034/NHC	2017-03-06	8575	5.41942	3	0	1619	0
SH-NHC-0283	0217-0034/NHC	2017-03-07	3533	2.23285	8	10	1300	0
