# Supplementary material for: Beyond fitness tracking: The use of consumer-grade wearable data from normal volunteers in cardiovascular and lipidomics research
Source: PLoS Biol. 2018 Feb 27;16(2):e2004285. doi: 10.1371/journal.pbio.2004285 (PMC5828350; doi:10.1371/journal.pbio.2004285)
Supplement: S2 Data — (ZIP) [file pbio.2004285.s005.zip › S2_Data/Activity_Data/DailyTable_0217-0037-NHC.tsv]

ResearchID	BiobankID	Time	Steps	Distance	Floors	MinutesVeryActive	CalBurned	CalIntake
SH-NHC-0292	0217-0037/NHC	2017-03-09	10661	7.42753	11	3	2084	0
SH-NHC-0292	0217-0037/NHC	2017-03-10	12045	8.4131	13	11	2364	0
SH-NHC-0292	0217-0037/NHC	2017-03-11	2786	1.91121	0	0	1714	0
SH-NHC-0292	0217-0037/NHC	2017-03-12	2310	1.58466	0	0	1748	0
SH-NHC-0292	0217-0037/NHC	2017-03-13	14072	9.91094	25	17	2346	0
SH-NHC-0292	0217-0037/NHC	2017-03-14	9053	6.32178	17	16	2038	0
SH-NHC-0292	0217-0037/NHC	2017-03-15	37	0.02538	0	0	1379	0
