# Supplementary material for: Beyond fitness tracking: The use of consumer-grade wearable data from normal volunteers in cardiovascular and lipidomics research
Source: PLoS Biol. 2018 Feb 27;16(2):e2004285. doi: 10.1371/journal.pbio.2004285 (PMC5828350; doi:10.1371/journal.pbio.2004285)
Supplement: S2 Data — (ZIP) [file pbio.2004285.s005.zip › S2_Data/Activity_Data/DailyTable_0217-0038-NHC.tsv]

ResearchID	BiobankID	Time	Steps	Distance	Floors	MinutesVeryActive	CalBurned	CalIntake
SH-NHC-0261	0217-0038/NHC	2017-03-16	7729	4.98034	3	3	1829	0
SH-NHC-0261	0217-0038/NHC	2017-03-17	15550	9.952	4	0	2352	0
SH-NHC-0261	0217-0038/NHC	2017-03-18	11398	7.29472	10	0	2112	0
SH-NHC-0261	0217-0038/NHC	2017-03-19	13491	8.63424	10	3	2140	0
SH-NHC-0261	0217-0038/NHC	2017-03-20	15164	9.70496	10	15	2176	0
SH-NHC-0261	0217-0038/NHC	2017-03-21	1851	1.18464	6	5	1382	0
