# Supplementary material for: Beyond fitness tracking: The use of consumer-grade wearable data from normal volunteers in cardiovascular and lipidomics research
Source: PLoS Biol. 2018 Feb 27;16(2):e2004285. doi: 10.1371/journal.pbio.2004285 (PMC5828350; doi:10.1371/journal.pbio.2004285)
Supplement: S2 Data — (ZIP) [file pbio.2004285.s005.zip › S2_Data/Activity_Data/DailyTable_0315-0061-NHC.tsv]

ResearchID	BiobankID	Time	Steps	Distance	Floors	MinutesVeryActive	CalBurned	CalIntake
SH-NHC-0028	0315-0061/NHC	2016-01-07	3635	2.68695	4	8	2032	0
SH-NHC-0028	0315-0061/NHC	2016-01-08	5608	4.14439	6	11	2206	0
SH-NHC-0028	0315-0061/NHC	2016-01-09	14772	11.57145	10	68	3144	0
SH-NHC-0028	0315-0061/NHC	2016-01-10	4993	3.68986	6	0	2214	0
SH-NHC-0028	0315-0061/NHC	2016-01-11	2281	1.68568	1	0	1921	0
