# Supplementary material for: Beyond fitness tracking: The use of consumer-grade wearable data from normal volunteers in cardiovascular and lipidomics research
Source: PLoS Biol. 2018 Feb 27;16(2):e2004285. doi: 10.1371/journal.pbio.2004285 (PMC5828350; doi:10.1371/journal.pbio.2004285)
Supplement: S2 Data — (ZIP) [file pbio.2004285.s005.zip › S2_Data/Activity_Data/DailyTable_0315-0073-NHC.tsv]

ResearchID	BiobankID	Time	Steps	Distance	Floors	MinutesVeryActive	CalBurned	CalIntake
SH-NHC-0046	0315-0073/NHC	2016-03-22	7038	4.4842	6	0	1030	0
SH-NHC-0046	0315-0073/NHC	2016-03-23	11881	7.41374	15	0	1669	0
SH-NHC-0046	0315-0073/NHC	2016-03-24	23574	14.76013	29	211	2856	0
SH-NHC-0046	0315-0073/NHC	2016-03-25	5627	3.51128	1	0	1430	0
SH-NHC-0046	0315-0073/NHC	2016-03-26	18438	11.53166	42	43	2211	0
SH-NHC-0046	0315-0073/NHC	2016-03-27	0	0	0	0	947	0
SH-NHC-0046	0315-0073/NHC	2016-03-28	103	0.06427	0	0	995	0
SH-NHC-0046	0315-0073/NHC	2016-03-29	0	0	0	0	947	0
SH-NHC-0046	0315-0073/NHC	2016-03-30	1935	1.27676	7	9	1032	0
