# Supplementary material for: Beyond fitness tracking: The use of consumer-grade wearable data from normal volunteers in cardiovascular and lipidomics research
Source: PLoS Biol. 2018 Feb 27;16(2):e2004285. doi: 10.1371/journal.pbio.2004285 (PMC5828350; doi:10.1371/journal.pbio.2004285)
Supplement: S2 Data — (ZIP) [file pbio.2004285.s005.zip › S2_Data/Activity_Data/DailyTable_0315-0074-NHC.tsv]

ResearchID	BiobankID	Time	Steps	Distance	Floors	MinutesVeryActive	CalBurned	CalIntake
SH-NHC-0031	0315-0074/NHC	2016-01-18	4241	2.82749	8	0	1163	0
SH-NHC-0031	0315-0074/NHC	2016-01-19	4111	2.74153	1	9	2898	0
SH-NHC-0031	0315-0074/NHC	2016-01-20	6770	4.64816	4	22	3191	0
SH-NHC-0031	0315-0074/NHC	2016-01-21	7148	4.79844	3	15	2395	0
SH-NHC-0031	0315-0074/NHC	2016-01-22	6218	4.11039	3	1	2022	0
SH-NHC-0031	0315-0074/NHC	2016-01-23	1176	0.77737	1	0	1322	0
SH-NHC-0031	0315-0074/NHC	2016-01-24	7	0.00463	0	0	1168	0
SH-NHC-0031	0315-0074/NHC	2016-01-25	2555	2.01603	7	19	1306	0
