# Supplementary material for: Beyond fitness tracking: The use of consumer-grade wearable data from normal volunteers in cardiovascular and lipidomics research
Source: PLoS Biol. 2018 Feb 27;16(2):e2004285. doi: 10.1371/journal.pbio.2004285 (PMC5828350; doi:10.1371/journal.pbio.2004285)
Supplement: S2 Data — (ZIP) [file pbio.2004285.s005.zip › S2_Data/Activity_Data/DailyTable_0315-0076-NHC.tsv]

ResearchID	BiobankID	Time	Steps	Distance	Floors	MinutesVeryActive	CalBurned	CalIntake
SH-NHC-0027	0315-0076/NHC	2016-01-07	7046	4.48125	4	0	1176	0
SH-NHC-0027	0315-0076/NHC	2016-01-08	8836	5.73365	12	0	1717	0
SH-NHC-0027	0315-0076/NHC	2016-01-09	7884	5.01422	6	8	1680	0
SH-NHC-0027	0315-0076/NHC	2016-01-10	6332	4.0734	2	2	1578	0
SH-NHC-0027	0315-0076/NHC	2016-01-11	5952	3.78547	10	0	1600	0
SH-NHC-0027	0315-0076/NHC	2016-01-12	9231	5.91841	4	7	1710	0
SH-NHC-0027	0315-0076/NHC	2016-01-13	9	0.00572	0	0	1179	0
SH-NHC-0027	0315-0076/NHC	2016-01-14	4	0.00254	0	0	1189	0
SH-NHC-0027	0315-0076/NHC	2016-01-15	3525	2.2654	20	12	1368	0
