# Supplementary material for: Beyond fitness tracking: The use of consumer-grade wearable data from normal volunteers in cardiovascular and lipidomics research
Source: PLoS Biol. 2018 Feb 27;16(2):e2004285. doi: 10.1371/journal.pbio.2004285 (PMC5828350; doi:10.1371/journal.pbio.2004285)
Supplement: S2 Data — (ZIP) [file pbio.2004285.s005.zip › S2_Data/Activity_Data/DailyTable_0315-0105-NHC.tsv]

ResearchID	BiobankID	Time	Steps	Distance	Floors	MinutesVeryActive	CalBurned	CalIntake
SH-NHC-0034	0315-0105/NHC	2016-01-29	687	0.50151	0	30	2152	0
SH-NHC-0034	0315-0105/NHC	2016-01-30	7472	5.45456	16	11	2208	0
SH-NHC-0034	0315-0105/NHC	2016-01-31	9409	6.86857	10	35	2508	0
SH-NHC-0034	0315-0105/NHC	2016-02-01	7369	5.37937	6	0	2452	0
SH-NHC-0034	0315-0105/NHC	2016-02-02	11512	8.40376	26	31	3008	0
SH-NHC-0034	0315-0105/NHC	2016-02-03	6427	4.69171	4	5	2311	0
SH-NHC-0034	0315-0105/NHC	2016-02-04	2025	1.47825	22	0	1834	0
