# Supplementary material for: Beyond fitness tracking: The use of consumer-grade wearable data from normal volunteers in cardiovascular and lipidomics research
Source: PLoS Biol. 2018 Feb 27;16(2):e2004285. doi: 10.1371/journal.pbio.2004285 (PMC5828350; doi:10.1371/journal.pbio.2004285)
Supplement: S2 Data — (ZIP) [file pbio.2004285.s005.zip › S2_Data/Activity_Data/DailyTable_0316-0005-NHC.tsv]

ResearchID	BiobankID	Time	Steps	Distance	Floors	MinutesVeryActive	CalBurned	CalIntake
SH-NHC-0144	0316-0005/NHC	2016-10-28	3494	2.20825	0	0	1404	0
SH-NHC-0144	0316-0005/NHC	2016-10-29	12113	7.65549	8	10	1905	0
SH-NHC-0144	0316-0005/NHC	2016-10-30	12117	7.65794	14	30	1830	0
SH-NHC-0144	0316-0005/NHC	2016-10-31	7984	5.04588	2	0	1750	0
SH-NHC-0144	0316-0005/NHC	2016-11-01	6619	4.1832	4	5	1687	0
SH-NHC-0144	0316-0005/NHC	2016-11-02	2457	1.55282	0	0	1322	0
