# Supplementary material for: Beyond fitness tracking: The use of consumer-grade wearable data from normal volunteers in cardiovascular and lipidomics research
Source: PLoS Biol. 2018 Feb 27;16(2):e2004285. doi: 10.1371/journal.pbio.2004285 (PMC5828350; doi:10.1371/journal.pbio.2004285)
Supplement: S2 Data — (ZIP) [file pbio.2004285.s005.zip › S2_Data/Activity_Data/DailyTable_0316-0015-NHC.tsv]

ResearchID	BiobankID	Time	Steps	Distance	Floors	MinutesVeryActive	CalBurned	CalIntake
SH-NHC-0177	0316-0015/NHC	2016-11-25	7031	5.13263	1	0	2292	0
SH-NHC-0177	0316-0015/NHC	2016-11-26	19643	16.2556	6	65	3329	0
SH-NHC-0177	0316-0015/NHC	2016-11-27	12970	9.4681	42	4	2787	0
SH-NHC-0177	0316-0015/NHC	2016-11-28	7639	5.57647	52	0	2386	0
SH-NHC-0177	0316-0015/NHC	2016-11-29	8240	6.0152	50	0	2521	0
SH-NHC-0177	0316-0015/NHC	2016-11-30	11320	9.6743	16	31	2923	0
SH-NHC-0177	0316-0015/NHC	2016-12-01	8382	6.11886	34	26	2387	0
