# Supplementary material for: Beyond fitness tracking: The use of consumer-grade wearable data from normal volunteers in cardiovascular and lipidomics research
Source: PLoS Biol. 2018 Feb 27;16(2):e2004285. doi: 10.1371/journal.pbio.2004285 (PMC5828350; doi:10.1371/journal.pbio.2004285)
Supplement: S2 Data — (ZIP) [file pbio.2004285.s005.zip › S2_Data/Activity_Data/DailyTable_0316-0016-NHC.tsv]

ResearchID	BiobankID	Time	Steps	Distance	Floors	MinutesVeryActive	CalBurned	CalIntake
SH-NHC-0149	0316-0016/NHC	2016-11-03	3419	2.42749	2	0	1625	0
SH-NHC-0149	0316-0016/NHC	2016-11-04	8083	5.73893	7	38	1886	0
SH-NHC-0149	0316-0016/NHC	2016-11-05	10823	7.68433	4	28	2333	0
SH-NHC-0149	0316-0016/NHC	2016-11-06	7254	5.15034	9	3	1853	0
SH-NHC-0149	0316-0016/NHC	2016-11-07	1983	1.40793	4	0	1521	0
