# Supplementary material for: Beyond fitness tracking: The use of consumer-grade wearable data from normal volunteers in cardiovascular and lipidomics research
Source: PLoS Biol. 2018 Feb 27;16(2):e2004285. doi: 10.1371/journal.pbio.2004285 (PMC5828350; doi:10.1371/journal.pbio.2004285)
Supplement: S2 Data — (ZIP) [file pbio.2004285.s005.zip › S2_Data/Activity_Data/DailyTable_0316-0044-NHC.tsv]

ResearchID	BiobankID	Time	Steps	Distance	Floors	MinutesVeryActive	CalBurned	CalIntake
SH-NHC-0153	0316-0044/NHC	2016-11-07	9124	5.99463	13	27	1666	0
SH-NHC-0153	0316-0044/NHC	2016-11-08	9184	6.03403	8	2	1855	0
SH-NHC-0153	0316-0044/NHC	2016-11-09	12169	7.99516	14	22	2062	0
SH-NHC-0153	0316-0044/NHC	2016-11-10	13328	9.1263	29	38	1990	0
SH-NHC-0153	0316-0044/NHC	2016-11-11	2020	1.32719	3	0	1326	0
