# Supplementary material for: Beyond fitness tracking: The use of consumer-grade wearable data from normal volunteers in cardiovascular and lipidomics research
Source: PLoS Biol. 2018 Feb 27;16(2):e2004285. doi: 10.1371/journal.pbio.2004285 (PMC5828350; doi:10.1371/journal.pbio.2004285)
Supplement: S2 Data — (ZIP) [file pbio.2004285.s005.zip › S2_Data/Activity_Data/DailyTable_0316-0058-NHC.tsv]

ResearchID	BiobankID	Time	Steps	Distance	Floors	MinutesVeryActive	CalBurned	CalIntake
SH-NHC-0207	0316-0058/NHC	2016-12-22	6178	3.95392	8	0	1532	0
SH-NHC-0207	0316-0058/NHC	2016-12-23	7539	4.8612	5	2	1658	0
SH-NHC-0207	0316-0058/NHC	2016-12-24	12939	8.28096	10	0	1940	0
SH-NHC-0207	0316-0058/NHC	2016-12-25	9618	6.15552	1	5	1954	0
SH-NHC-0207	0316-0058/NHC	2016-12-26	6677	4.27328	0	0	1690	0
SH-NHC-0207	0316-0058/NHC	2016-12-27	3922	2.51008	7	0	1434	0
