# Supplementary material for: Beyond fitness tracking: The use of consumer-grade wearable data from normal volunteers in cardiovascular and lipidomics research
Source: PLoS Biol. 2018 Feb 27;16(2):e2004285. doi: 10.1371/journal.pbio.2004285 (PMC5828350; doi:10.1371/journal.pbio.2004285)
Supplement: S2 Data — (ZIP) [file pbio.2004285.s005.zip › S2_Data/Activity_Data/DailyTable_0316-0061-NHC.tsv]

ResearchID	BiobankID	Time	Steps	Distance	Floors	MinutesVeryActive	CalBurned	CalIntake
SH-NHC-0045	0316-0061/NHC	2016-03-21	5303	3.56891	2	0	1155	0
SH-NHC-0045	0316-0061/NHC	2016-03-22	8891	5.98364	1	0	1944	0
SH-NHC-0045	0316-0061/NHC	2016-03-23	15312	10.30497	1	0	2563	0
SH-NHC-0045	0316-0061/NHC	2016-03-24	9958	6.70173	1	0	1928	0
SH-NHC-0045	0316-0061/NHC	2016-03-25	5987	4.02945	0	0	1633	0
SH-NHC-0045	0316-0061/NHC	2016-03-26	10741	7.22886	1	4	1964	0
SH-NHC-0045	0316-0061/NHC	2016-03-27	0	0	0	0	1152	0
SH-NHC-0045	0316-0061/NHC	2016-03-28	5	0.00337	0	0	1152	0
SH-NHC-0045	0316-0061/NHC	2016-03-29	149	0.10027	2	29	1898	0
SH-NHC-0045	0316-0061/NHC	2016-03-30	165	0.11105	0	0	1241	0
