# Supplementary material for: Beyond fitness tracking: The use of consumer-grade wearable data from normal volunteers in cardiovascular and lipidomics research
Source: PLoS Biol. 2018 Feb 27;16(2):e2004285. doi: 10.1371/journal.pbio.2004285 (PMC5828350; doi:10.1371/journal.pbio.2004285)
Supplement: S2 Data — (ZIP) [file pbio.2004285.s005.zip › S2_Data/Activity_Data/DailyTable_0316-0073-NHC.tsv]

ResearchID	BiobankID	Time	Steps	Distance	Floors	MinutesVeryActive	CalBurned	CalIntake
SH-NHC-0167	0316-0073/NHC	2016-11-18	6567	4.87929	4	14	2846	0
SH-NHC-0167	0316-0073/NHC	2016-11-19	6009	4.46479	21	44	3551	0
SH-NHC-0167	0316-0073/NHC	2016-11-20	8929	6.63435	1	46	3794	0
SH-NHC-0167	0316-0073/NHC	2016-11-21	5043	3.74697	3	0	3025	0
SH-NHC-0167	0316-0073/NHC	2016-11-22	5298	3.93647	8	0	2985	0
SH-NHC-0167	0316-0073/NHC	2016-11-23	2557	1.89993	3	0	2407	0
SH-NHC-0167	0316-0073/NHC	2016-11-24	39	0.02897	0	0	1881	0
