# Supplementary material for: Beyond fitness tracking: The use of consumer-grade wearable data from normal volunteers in cardiovascular and lipidomics research
Source: PLoS Biol. 2018 Feb 27;16(2):e2004285. doi: 10.1371/journal.pbio.2004285 (PMC5828350; doi:10.1371/journal.pbio.2004285)
Supplement: S2 Data — (ZIP) [file pbio.2004285.s005.zip › S2_Data/Activity_Data/DailyTable_0316-0080-NHC.tsv]

ResearchID	BiobankID	Time	Steps	Distance	Floors	MinutesVeryActive	CalBurned	CalIntake
SH-NHC-0154	0316-0080/NHC	2016-11-08	4213	2.95752	4	0	1464	0
SH-NHC-0154	0316-0080/NHC	2016-11-09	5957	4.18183	16	0	1661	0
SH-NHC-0154	0316-0080/NHC	2016-11-10	6080	4.26816	8	0	1611	0
SH-NHC-0154	0316-0080/NHC	2016-11-11	9081	6.3749	16	4	1786	0
SH-NHC-0154	0316-0080/NHC	2016-11-12	1996	1.40119	8	0	1290	0
SH-NHC-0154	0316-0080/NHC	2016-11-13	0	0	0	0	1146	0
SH-NHC-0154	0316-0080/NHC	2016-11-14	848	0.59529	3	0	1154	0
