# Supplementary material for: Beyond fitness tracking: The use of consumer-grade wearable data from normal volunteers in cardiovascular and lipidomics research
Source: PLoS Biol. 2018 Feb 27;16(2):e2004285. doi: 10.1371/journal.pbio.2004285 (PMC5828350; doi:10.1371/journal.pbio.2004285)
Supplement: S2 Data — (ZIP) [file pbio.2004285.s005.zip › S2_Data/Activity_Data/DailyTable_0415-0001-NHC.tsv]

ResearchID	BiobankID	Time	Steps	Distance	Floors	MinutesVeryActive	CalBurned	CalIntake
SH-NHC-0019	0415-0001/NHC	2015-12-04	4950	3.25215	2	0	1045	0
SH-NHC-0019	0415-0001/NHC	2015-12-05	12341	8.10803	52	0	1695	0
SH-NHC-0019	0415-0001/NHC	2015-12-06	6138	4.03266	44	0	1562	0
SH-NHC-0019	0415-0001/NHC	2015-12-07	7303	4.79807	18	0	1601	0
SH-NHC-0019	0415-0001/NHC	2015-12-08	11160	7.33212	8	0	1719	0
SH-NHC-0019	0415-0001/NHC	2015-12-09	6817	4.47876	16	0	1528	0
SH-NHC-0019	0415-0001/NHC	2015-12-10	10202	6.70271	8	0	1710	0
SH-NHC-0019	0415-0001/NHC	2015-12-11	3816	2.50711	8	0	1308	0
SH-NHC-0019	0415-0001/NHC	2015-12-12	926	0.60838	3	0	1182	0
SH-NHC-0019	0415-0001/NHC	2015-12-13	4446	2.92102	2	0	1499	0
SH-NHC-0019	0415-0001/NHC	2015-12-14	12752	8.35713	18	26	1944	0
SH-NHC-0019	0415-0001/NHC	2015-12-15	6538	4.32016	14	6	1548	0
SH-NHC-0019	0415-0001/NHC	2015-12-16	9219	6.05688	28	4	1606	0
SH-NHC-0019	0415-0001/NHC	2015-12-17	3106	2.04533	6	0	1229	0
