# Supplementary material for: Beyond fitness tracking: The use of consumer-grade wearable data from normal volunteers in cardiovascular and lipidomics research
Source: PLoS Biol. 2018 Feb 27;16(2):e2004285. doi: 10.1371/journal.pbio.2004285 (PMC5828350; doi:10.1371/journal.pbio.2004285)
Supplement: S2 Data — (ZIP) [file pbio.2004285.s005.zip › S2_Data/Activity_Data/DailyTable_0415-0005-NHC.tsv]

ResearchID	BiobankID	Time	Steps	Distance	Floors	MinutesVeryActive	CalBurned	CalIntake
SH-NHC-0044	0415-0005/NHC	2016-03-21	5081	3.70913	3	0	1474	0
SH-NHC-0044	0415-0005/NHC	2016-03-22	6931	5.05963	7	0	2503	0
SH-NHC-0044	0415-0005/NHC	2016-03-23	6625	4.83625	7	0	2531	0
SH-NHC-0044	0415-0005/NHC	2016-03-24	6075	4.43475	3	0	2471	0
SH-NHC-0044	0415-0005/NHC	2016-03-25	6055	4.42015	7	0	2390	0
SH-NHC-0044	0415-0005/NHC	2016-03-26	4902	3.57846	1	0	2259	0
SH-NHC-0044	0415-0005/NHC	2016-03-27	360	0.2628	0	0	1514	0
SH-NHC-0044	0415-0005/NHC	2016-03-28	17	0.01241	0	0	1482	0
SH-NHC-0044	0415-0005/NHC	2016-03-29	506	0.36938	3	106	3534	0
SH-NHC-0044	0415-0005/NHC	2016-03-30	198	0.14454	0	0	1621	0
