# Supplementary material for: Beyond fitness tracking: The use of consumer-grade wearable data from normal volunteers in cardiovascular and lipidomics research
Source: PLoS Biol. 2018 Feb 27;16(2):e2004285. doi: 10.1371/journal.pbio.2004285 (PMC5828350; doi:10.1371/journal.pbio.2004285)
Supplement: S2 Data — (ZIP) [file pbio.2004285.s005.zip › S2_Data/Activity_Data/DailyTable_0415-0033-NHC.tsv]

ResearchID	BiobankID	Time	Steps	Distance	Floors	MinutesVeryActive	CalBurned	CalIntake
SH-NHC-0032	0415-0033/NHC	2016-01-20	5936	3.87632	1	0	1666	0
SH-NHC-0032	0415-0033/NHC	2016-01-21	8659	5.70353	3	9	1999	0
SH-NHC-0032	0415-0033/NHC	2016-01-22	11919	7.83201	6	28	2115	0
SH-NHC-0032	0415-0033/NHC	2016-01-23	9700	6.33411	10	0	2056	0
SH-NHC-0032	0415-0033/NHC	2016-01-24	7985	5.21424	7	2	1839	0
SH-NHC-0032	0415-0033/NHC	2016-01-25	6229	4.06758	1	7	1690	0
SH-NHC-0032	0415-0033/NHC	2016-01-26	1259	0.82213	2	0	1296	0
