# Supplementary material for: Beyond fitness tracking: The use of consumer-grade wearable data from normal volunteers in cardiovascular and lipidomics research
Source: PLoS Biol. 2018 Feb 27;16(2):e2004285. doi: 10.1371/journal.pbio.2004285 (PMC5828350; doi:10.1371/journal.pbio.2004285)
Supplement: S2 Data — (ZIP) [file pbio.2004285.s005.zip › S2_Data/Activity_Data/DailyTable_0415-0039-NHC.tsv]

ResearchID	BiobankID	Time	Steps	Distance	Floors	MinutesVeryActive	CalBurned	CalIntake
SH-NHC-0039	0415-0039/NHC	2016-02-12	5881	3.89075	46	0	1293	0
SH-NHC-0039	0415-0039/NHC	2016-02-13	4380	2.86023	2	1	1881	0
SH-NHC-0039	0415-0039/NHC	2016-02-14	2624	1.71356	0	0	1720	0
SH-NHC-0039	0415-0039/NHC	2016-02-15	13541	8.8424	26	60	2403	0
SH-NHC-0039	0415-0039/NHC	2016-02-16	14456	9.43985	30	66	2365	0
SH-NHC-0039	0415-0039/NHC	2016-02-17	13139	8.57983	10	41	2256	0
SH-NHC-0039	0415-0039/NHC	2016-02-18	12190	7.96023	16	57	2285	0
SH-NHC-0039	0415-0039/NHC	2016-02-19	2456	1.60378	14	6	1482	0
