# Supplementary material for: Beyond fitness tracking: The use of consumer-grade wearable data from normal volunteers in cardiovascular and lipidomics research
Source: PLoS Biol. 2018 Feb 27;16(2):e2004285. doi: 10.1371/journal.pbio.2004285 (PMC5828350; doi:10.1371/journal.pbio.2004285)
Supplement: S2 Data — (ZIP) [file pbio.2004285.s005.zip › S2_Data/Activity_Data/DailyTable_0415-0046-NHC.tsv]

ResearchID	BiobankID	Time	Steps	Distance	Floors	MinutesVeryActive	CalBurned	CalIntake
SH-NHC-0042	0415-0046/NHC	2016-03-04	4126	2.81701	8	10	1726	0
SH-NHC-0042	0415-0046/NHC	2016-03-05	7863	5.32325	8	21	2060	0
SH-NHC-0042	0415-0046/NHC	2016-03-06	22812	16.15056	18	157	3453	0
SH-NHC-0042	0415-0046/NHC	2016-03-07	9831	6.65578	12	7	2246	0
SH-NHC-0042	0415-0046/NHC	2016-03-08	9386	6.35447	4	8	2202	0
SH-NHC-0042	0415-0046/NHC	2016-03-09	12483	8.45128	16	7	2362	0
SH-NHC-0042	0415-0046/NHC	2016-03-10	2776	1.8794	18	18	1611	0
