# Supplementary material for: Beyond fitness tracking: The use of consumer-grade wearable data from normal volunteers in cardiovascular and lipidomics research
Source: PLoS Biol. 2018 Feb 27;16(2):e2004285. doi: 10.1371/journal.pbio.2004285 (PMC5828350; doi:10.1371/journal.pbio.2004285)
Supplement: S2 Data — (ZIP) [file pbio.2004285.s005.zip › S2_Data/Activity_Data/DailyTable_0415-0049-NHC.tsv]

ResearchID	BiobankID	Time	Steps	Distance	Floors	MinutesVeryActive	CalBurned	CalIntake
SH-NHC-0014	0415-0049/NHC	2015-12-11	6159	4.07109	7	0	1621	0
SH-NHC-0014	0415-0049/NHC	2015-12-12	8372	5.53389	8	0	1879	0
SH-NHC-0014	0415-0049/NHC	2015-12-13	14797	9.78081	4	0	2250	0
SH-NHC-0014	0415-0049/NHC	2015-12-14	10837	7.16325	0	0	2050	0
SH-NHC-0014	0415-0049/NHC	2015-12-15	7774	5.13861	0	0	1848	0
SH-NHC-0014	0415-0049/NHC	2015-12-16	10990	7.26439	1	0	1977	0
SH-NHC-0014	0415-0049/NHC	2015-12-17	11219	7.41612	1	0	2051	0
SH-NHC-0014	0415-0049/NHC	2015-12-18	10780	7.12593	2	0	2036	0
SH-NHC-0014	0415-0049/NHC	2015-12-19	15336	10.13753	12	0	2286	0
SH-NHC-0014	0415-0049/NHC	2015-12-20	13253	8.76055	7	0	2164	0
SH-NHC-0014	0415-0049/NHC	2015-12-21	3399	2.24681	1	0	1486	0
SH-NHC-0014	0415-0049/NHC	2015-12-22	160	0.10576	0	0	1246	0
