# Supplementary material for: Beyond fitness tracking: The use of consumer-grade wearable data from normal volunteers in cardiovascular and lipidomics research
Source: PLoS Biol. 2018 Feb 27;16(2):e2004285. doi: 10.1371/journal.pbio.2004285 (PMC5828350; doi:10.1371/journal.pbio.2004285)
Supplement: S2 Data — (ZIP) [file pbio.2004285.s005.zip › S2_Data/Activity_Data/DailyTable_0415-0065-NHC.tsv]

ResearchID	BiobankID	Time	Steps	Distance	Floors	MinutesVeryActive	CalBurned	CalIntake
SH-NHC-0178	0415-0065/NHC	2016-11-28	5357	3.89619	16	0	1505	0
SH-NHC-0178	0415-0065/NHC	2016-11-29	9634	6.63782	14	0	2317	0
SH-NHC-0178	0415-0065/NHC	2016-11-30	28784	26.1472	40	0	3576	0
SH-NHC-0178	0415-0065/NHC	2016-12-01	11727	8.18027	14	0	2484	0
SH-NHC-0178	0415-0065/NHC	2016-12-02	14643	10.08902	18	0	2687	0
SH-NHC-0178	0415-0065/NHC	2016-12-03	28135	19.43479	92	81	3347	0
SH-NHC-0178	0415-0065/NHC	2016-12-04	10228	7.04717	10	9	2321	0
SH-NHC-0178	0415-0065/NHC	2016-12-05	12220	8.41972	14	16	2374	0
SH-NHC-0178	0415-0065/NHC	2016-12-06	18672	12.865	82	6	2780	0
SH-NHC-0178	0415-0065/NHC	2016-12-07	12260	8.4472	32	12	2451	0
SH-NHC-0178	0415-0065/NHC	2016-12-08	9145	6.3009	12	3	2276	0
SH-NHC-0178	0415-0065/NHC	2016-12-09	943	0.64972	3	0	1639	0
