# Supplementary material for: Beyond fitness tracking: The use of consumer-grade wearable data from normal volunteers in cardiovascular and lipidomics research
Source: PLoS Biol. 2018 Feb 27;16(2):e2004285. doi: 10.1371/journal.pbio.2004285 (PMC5828350; doi:10.1371/journal.pbio.2004285)
Supplement: S2 Data — (ZIP) [file pbio.2004285.s005.zip › S2_Data/Activity_Data/DailyTable_0415-0066-NHC.tsv]

ResearchID	BiobankID	Time	Steps	Distance	Floors	MinutesVeryActive	CalBurned	CalIntake
SH-NHC-0051	0415-0066/NHC	2016-04-13	9258	6.57318	8	26	2572	0
SH-NHC-0051	0415-0066/NHC	2016-04-14	11614	8.24594	22	7	2915	0
SH-NHC-0051	0415-0066/NHC	2016-04-15	14882	10.56622	28	35	3322	0
SH-NHC-0051	0415-0066/NHC	2016-04-16	9644	6.84724	28	31	2947	0
SH-NHC-0051	0415-0066/NHC	2016-04-17	11836	8.40356	5	0	2701	0
SH-NHC-0051	0415-0066/NHC	2016-04-18	1696	1.20416	9	26	1846	0
