# Supplementary material for: Beyond fitness tracking: The use of consumer-grade wearable data from normal volunteers in cardiovascular and lipidomics research
Source: PLoS Biol. 2018 Feb 27;16(2):e2004285. doi: 10.1371/journal.pbio.2004285 (PMC5828350; doi:10.1371/journal.pbio.2004285)
Supplement: S2 Data — (ZIP) [file pbio.2004285.s005.zip › S2_Data/Activity_Data/DailyTable_0415-0078-NHC.tsv]

ResearchID	BiobankID	Time	Steps	Distance	Floors	MinutesVeryActive	CalBurned	CalIntake
SH-NHC-0191	0415-0078/NHC	2016-12-08	8278	5.87738	0	23	3411	0
SH-NHC-0191	0415-0078/NHC	2016-12-09	8918	6.33178	8	43	4481	0
SH-NHC-0191	0415-0078/NHC	2016-12-10	4607	3.27097	5	22	2973	0
SH-NHC-0191	0415-0078/NHC	2016-12-11	10672	7.57712	10	70	3721	0
SH-NHC-0191	0415-0078/NHC	2016-12-12	8483	6.02293	5	235	6312	0
SH-NHC-0191	0415-0078/NHC	2016-12-13	2605	1.84955	5	19	2682	0
