# Supplementary material for: Beyond fitness tracking: The use of consumer-grade wearable data from normal volunteers in cardiovascular and lipidomics research
Source: PLoS Biol. 2018 Feb 27;16(2):e2004285. doi: 10.1371/journal.pbio.2004285 (PMC5828350; doi:10.1371/journal.pbio.2004285)
Supplement: S2 Data — (ZIP) [file pbio.2004285.s005.zip › S2_Data/Activity_Data/DailyTable_0415-0092-NHC.tsv]

ResearchID	BiobankID	Time	Steps	Distance	Floors	MinutesVeryActive	CalBurned	CalIntake
SH-NHC-0038	0415-0092/NHC	2016-02-11	5568	3.74169	2	17	2268	0
SH-NHC-0038	0415-0092/NHC	2016-02-12	18356	12.65089	16	127	3688	0
SH-NHC-0038	0415-0092/NHC	2016-02-13	6643	4.46409	2	10	2421	0
SH-NHC-0038	0415-0092/NHC	2016-02-14	4958	3.33177	2	0	2142	0
SH-NHC-0038	0415-0092/NHC	2016-02-15	5895	3.96144	6	6	2278	0
SH-NHC-0038	0415-0092/NHC	2016-02-16	9476	6.36787	10	8	2633	0
SH-NHC-0038	0415-0092/NHC	2016-02-17	1272	0.8548	0	0	1669	0
