# Supplementary material for: Beyond fitness tracking: The use of consumer-grade wearable data from normal volunteers in cardiovascular and lipidomics research
Source: PLoS Biol. 2018 Feb 27;16(2):e2004285. doi: 10.1371/journal.pbio.2004285 (PMC5828350; doi:10.1371/journal.pbio.2004285)
Supplement: S2 Data — (ZIP) [file pbio.2004285.s005.zip › S2_Data/Activity_Data/DailyTable_0416-0009-NHC.tsv]

ResearchID	BiobankID	Time	Steps	Distance	Floors	MinutesVeryActive	CalBurned	CalIntake
SH-NHC-0048	0416-0009/NHC	2016-04-04	3124	2.1516	18	0	1510	0
SH-NHC-0048	0416-0009/NHC	2016-04-05	8617	5.79916	20	8	2341	0
SH-NHC-0048	0416-0009/NHC	2016-04-06	14711	10.86904	26	67	2606	0
SH-NHC-0048	0416-0009/NHC	2016-04-07	17621	11.83598	52	115	3785	0
SH-NHC-0048	0416-0009/NHC	2016-04-08	11981	8.04685	12	18	2424	0
SH-NHC-0048	0416-0009/NHC	2016-04-09	8686	5.80224	8	23	2143	0
SH-NHC-0048	0416-0009/NHC	2016-04-10	3628	2.42352	6	8	1717	0
SH-NHC-0048	0416-0009/NHC	2016-04-11	3022	2.04113	24	15	1759	0
