# Supplementary material for: Beyond fitness tracking: The use of consumer-grade wearable data from normal volunteers in cardiovascular and lipidomics research
Source: PLoS Biol. 2018 Feb 27;16(2):e2004285. doi: 10.1371/journal.pbio.2004285 (PMC5828350; doi:10.1371/journal.pbio.2004285)
Supplement: S2 Data — (ZIP) [file pbio.2004285.s005.zip › S2_Data/Activity_Data/DailyTable_0416-0040-NHC.tsv]

ResearchID	BiobankID	Time	Steps	Distance	Floors	MinutesVeryActive	CalBurned	CalIntake
SH-NHC-0208	0416-0040/NHC	2016-12-23	4684	3.17122	4	0	1585	0
SH-NHC-0208	0416-0040/NHC	2016-12-24	11024	7.46348	3	1	2158	0
SH-NHC-0208	0416-0040/NHC	2016-12-25	11043	7.47611	7	0	2121	0
SH-NHC-0208	0416-0040/NHC	2016-12-26	19009	13.07281	2	24	2667	0
SH-NHC-0208	0416-0040/NHC	2016-12-27	7849	5.3139	1	0	1815	0
SH-NHC-0208	0416-0040/NHC	2016-12-28	464	0.31414	1	0	1292	0
