# Supplementary material for: Beyond fitness tracking: The use of consumer-grade wearable data from normal volunteers in cardiovascular and lipidomics research
Source: PLoS Biol. 2018 Feb 27;16(2):e2004285. doi: 10.1371/journal.pbio.2004285 (PMC5828350; doi:10.1371/journal.pbio.2004285)
Supplement: S2 Data — (ZIP) [file pbio.2004285.s005.zip › S2_Data/Activity_Data/DailyTable_0416-0047-NHC.tsv]

ResearchID	BiobankID	Time	Steps	Distance	Floors	MinutesVeryActive	CalBurned	CalIntake
SH-NHC-0205	0416-0047/NHC	2016-12-27	3316	2.18334	6	0	1041	0
SH-NHC-0205	0416-0047/NHC	2016-12-28	8842	6.3903	8	0	1543	0
SH-NHC-0205	0416-0047/NHC	2016-12-29	5306	3.42479	7	9	1343	0
SH-NHC-0205	0416-0047/NHC	2016-12-30	20177	12.94132	99	111	1979	0
SH-NHC-0205	0416-0047/NHC	2016-12-31	19491	12.51277	91	87	2049	0
SH-NHC-0205	0416-0047/NHC	2017-01-01	5405	3.4592	6	0	1374	0
SH-NHC-0205	0416-0047/NHC	2017-01-02	16833	10.77312	124	112	1817	0
SH-NHC-0205	0416-0047/NHC	2017-01-03	10765	6.8896	12	11	1634	0
SH-NHC-0205	0416-0047/NHC	2017-01-04	7085	4.60804	21	18	1402	0
