# Supplementary material for: Beyond fitness tracking: The use of consumer-grade wearable data from normal volunteers in cardiovascular and lipidomics research
Source: PLoS Biol. 2018 Feb 27;16(2):e2004285. doi: 10.1371/journal.pbio.2004285 (PMC5828350; doi:10.1371/journal.pbio.2004285)
Supplement: S2 Data — (ZIP) [file pbio.2004285.s005.zip › S2_Data/Activity_Data/DailyTable_0416-0048-NHC.tsv]

ResearchID	BiobankID	Time	Steps	Distance	Floors	MinutesVeryActive	CalBurned	CalIntake
SH-NHC-0243	0416-0048/NHC	2017-02-02	8239	5.6109	4	18	1835	0
SH-NHC-0243	0416-0048/NHC	2017-02-03	7262	4.98071	0	8	1804	0
SH-NHC-0243	0416-0048/NHC	2017-02-04	12976	8.83687	7	36	2122	0
SH-NHC-0243	0416-0048/NHC	2017-02-05	9667	6.58344	1	1	1908	0
SH-NHC-0243	0416-0048/NHC	2017-02-06	3774	2.57012	0	0	1430	0
SH-NHC-0243	0416-0048/NHC	2017-02-07	1338	0.91118	3	7	1256	0
