# Supplementary material for: Beyond fitness tracking: The use of consumer-grade wearable data from normal volunteers in cardiovascular and lipidomics research
Source: PLoS Biol. 2018 Feb 27;16(2):e2004285. doi: 10.1371/journal.pbio.2004285 (PMC5828350; doi:10.1371/journal.pbio.2004285)
Supplement: S2 Data — (ZIP) [file pbio.2004285.s005.zip › S2_Data/Activity_Data/DailyTable_0416-0049-NHC.tsv]

ResearchID	BiobankID	Time	Steps	Distance	Floors	MinutesVeryActive	CalBurned	CalIntake
SH-NHC-0204	0416-0049/NHC	2016-12-20	4094	2.89036	3	0	1417	0
SH-NHC-0204	0416-0049/NHC	2016-12-21	12622	10.05675	9	49	2454	0
SH-NHC-0204	0416-0049/NHC	2016-12-22	5380	3.83858	3	5	2063	0
SH-NHC-0204	0416-0049/NHC	2016-12-23	16362	12.36374	68	77	2673	0
SH-NHC-0204	0416-0049/NHC	2016-12-24	8895	6.75242	10	5	2244	0
SH-NHC-0204	0416-0049/NHC	2016-12-25	7696	5.5585	9	23	2333	0
SH-NHC-0204	0416-0049/NHC	2016-12-26	18706	13.33481	124	110	2828	0
SH-NHC-0204	0416-0049/NHC	2016-12-27	5911	4.25636	10	16	1927	0
