# Supplementary material for: Beyond fitness tracking: The use of consumer-grade wearable data from normal volunteers in cardiovascular and lipidomics research
Source: PLoS Biol. 2018 Feb 27;16(2):e2004285. doi: 10.1371/journal.pbio.2004285 (PMC5828350; doi:10.1371/journal.pbio.2004285)
Supplement: S2 Data — (ZIP) [file pbio.2004285.s005.zip › S2_Data/Activity_Data/DailyTable_0416-0053-NHC.tsv]

ResearchID	BiobankID	Time	Steps	Distance	Floors	MinutesVeryActive	CalBurned	CalIntake
SH-NHC-0201	0416-0053/NHC	2016-12-19	10373	7.37298	18	67	2166	0
SH-NHC-0201	0416-0053/NHC	2016-12-20	9480	6.6217	19	34	2532	0
SH-NHC-0201	0416-0053/NHC	2016-12-21	11667	8.13291	16	6	2369	0
SH-NHC-0201	0416-0053/NHC	2016-12-22	12699	8.80052	20	24	2411	0
SH-NHC-0201	0416-0053/NHC	2016-12-23	2758	1.91131	13	0	1637	0
