# Supplementary material for: Beyond fitness tracking: The use of consumer-grade wearable data from normal volunteers in cardiovascular and lipidomics research
Source: PLoS Biol. 2018 Feb 27;16(2):e2004285. doi: 10.1371/journal.pbio.2004285 (PMC5828350; doi:10.1371/journal.pbio.2004285)
Supplement: S2 Data — (ZIP) [file pbio.2004285.s005.zip › S2_Data/Activity_Data/DailyTable_0416-0054-NHC.tsv]

ResearchID	BiobankID	Time	Steps	Distance	Floors	MinutesVeryActive	CalBurned	CalIntake
SH-NHC-0057	0416-0054/NHC	2016-05-09	149	0.10222	0	0	1411	0
SH-NHC-0057	0416-0054/NHC	2016-05-10	4612	3.16383	1	0	1902	0
SH-NHC-0057	0416-0054/NHC	2016-05-11	9464	6.4923	0	0	2240	0
SH-NHC-0057	0416-0054/NHC	2016-05-12	8521	5.8454	2	7	2076	0
SH-NHC-0057	0416-0054/NHC	2016-05-13	13500	9.261	4	21	2484	0
SH-NHC-0057	0416-0054/NHC	2016-05-14	7597	5.21154	5	11	2042	0
SH-NHC-0057	0416-0054/NHC	2016-05-15	7509	5.15117	6	18	2310	0
SH-NHC-0057	0416-0054/NHC	2016-05-16	9089	6.23505	4	0	2177	0
SH-NHC-0057	0416-0054/NHC	2016-05-17	8034	5.51129	3	17	2145	0
SH-NHC-0057	0416-0054/NHC	2016-05-18	6258	4.29298	4	0	1923	0
