# Supplementary material for: Beyond fitness tracking: The use of consumer-grade wearable data from normal volunteers in cardiovascular and lipidomics research
Source: PLoS Biol. 2018 Feb 27;16(2):e2004285. doi: 10.1371/journal.pbio.2004285 (PMC5828350; doi:10.1371/journal.pbio.2004285)
Supplement: S2 Data — (ZIP) [file pbio.2004285.s005.zip › S2_Data/Activity_Data/DailyTable_0416-0063-NHC.tsv]

ResearchID	BiobankID	Time	Steps	Distance	Floors	MinutesVeryActive	CalBurned	CalIntake
SH-NHC-0218	0416-0063/NHC	2017-01-04	4575	3.41762	14	0	2434	0
SH-NHC-0218	0416-0063/NHC	2017-01-05	5169	3.86138	15	1	2755	0
SH-NHC-0218	0416-0063/NHC	2017-01-06	12278	9.1719	15	48	3432	0
SH-NHC-0218	0416-0063/NHC	2017-01-07	7686	5.74157	10	3	3144	0
SH-NHC-0218	0416-0063/NHC	2017-01-08	7214	5.38899	9	13	3060	0
SH-NHC-0218	0416-0063/NHC	2017-01-09	2150	1.60613	13	4	2130	0
