# Supplementary material for: Beyond fitness tracking: The use of consumer-grade wearable data from normal volunteers in cardiovascular and lipidomics research
Source: PLoS Biol. 2018 Feb 27;16(2):e2004285. doi: 10.1371/journal.pbio.2004285 (PMC5828350; doi:10.1371/journal.pbio.2004285)
Supplement: S2 Data — (ZIP) [file pbio.2004285.s005.zip › S2_Data/Activity_Data/DailyTable_0416-0068-NHC.tsv]

ResearchID	BiobankID	Time	Steps	Distance	Floors	MinutesVeryActive	CalBurned	CalIntake
SH-NHC-0056	0416-0068/NHC	2016-05-09	102	0.06661	0	0	1259	0
SH-NHC-0056	0416-0068/NHC	2016-05-10	0	0	0	0	1228	0
SH-NHC-0056	0416-0068/NHC	2016-05-11	0	0	0	0	1228	0
SH-NHC-0056	0416-0068/NHC	2016-05-12	0	0	0	0	1228	0
SH-NHC-0056	0416-0068/NHC	2016-05-13	0	0	0	0	1228	0
SH-NHC-0056	0416-0068/NHC	2016-05-14	0	0	0	0	1228	0
SH-NHC-0056	0416-0068/NHC	2016-05-15	0	0	0	0	1228	0
SH-NHC-0056	0416-0068/NHC	2016-05-16	0	0	0	0	1228	0
SH-NHC-0056	0416-0068/NHC	2016-05-17	9207	6.01223	4	15	1718	0
SH-NHC-0056	0416-0068/NHC	2016-05-18	25569	19.16596	31	107	2869	0
SH-NHC-0056	0416-0068/NHC	2016-05-19	10881	7.10537	17	17	1872	0
SH-NHC-0056	0416-0068/NHC	2016-05-20	18829	12.29549	30	28	2169	0
SH-NHC-0056	0416-0068/NHC	2016-05-21	16892	12.35865	24	69	2127	0
SH-NHC-0056	0416-0068/NHC	2016-05-22	7430	4.87598	8	0	1748	0
SH-NHC-0056	0416-0068/NHC	2016-05-23	3392	2.21497	4	4	1322	0
