# Supplementary material for: Beyond fitness tracking: The use of consumer-grade wearable data from normal volunteers in cardiovascular and lipidomics research
Source: PLoS Biol. 2018 Feb 27;16(2):e2004285. doi: 10.1371/journal.pbio.2004285 (PMC5828350; doi:10.1371/journal.pbio.2004285)
Supplement: S2 Data — (ZIP) [file pbio.2004285.s005.zip › S2_Data/Activity_Data/DailyTable_0416-0085-NHC.tsv]

ResearchID	BiobankID	Time	Steps	Distance	Floors	MinutesVeryActive	CalBurned	CalIntake
SH-NHC-0222	0416-0085/NHC	2017-01-08	16393	12.20334	26	0	2529	0
SH-NHC-0222	0416-0085/NHC	2017-01-09	9672	6.46367	6	5	2242	0
SH-NHC-0222	0416-0085/NHC	2017-01-10	16396	13.5113	22	43	2520	0
SH-NHC-0222	0416-0085/NHC	2017-01-11	12258	8.13939	8	0	2305	0
SH-NHC-0222	0416-0085/NHC	2017-01-12	14991	12.74435	10	43	2445	0
SH-NHC-0222	0416-0085/NHC	2017-01-13	3731	2.47741	2	0	1553	0
