# Supplementary material for: Beyond fitness tracking: The use of consumer-grade wearable data from normal volunteers in cardiovascular and lipidomics research
Source: PLoS Biol. 2018 Feb 27;16(2):e2004285. doi: 10.1371/journal.pbio.2004285 (PMC5828350; doi:10.1371/journal.pbio.2004285)
Supplement: S2 Data — (ZIP) [file pbio.2004285.s005.zip › S2_Data/Activity_Data/DailyTable_0416-0086-NHC.tsv]

ResearchID	BiobankID	Time	Steps	Distance	Floors	MinutesVeryActive	CalBurned	CalIntake
SH-NHC-0220	0416-0086/NHC	2017-01-05	6354	4.4097	2	0	1669	0
SH-NHC-0220	0416-0086/NHC	2017-01-06	12051	8.36339	34	37	2000	0
SH-NHC-0220	0416-0086/NHC	2017-01-07	10639	7.38347	8	0	1985	0
SH-NHC-0220	0416-0086/NHC	2017-01-08	10028	6.95943	38	0	2065	0
SH-NHC-0220	0416-0086/NHC	2017-01-09	7896	5.47979	4	0	1799	0
SH-NHC-0220	0416-0086/NHC	2017-01-10	8355	5.79838	4	0	1879	0
SH-NHC-0220	0416-0086/NHC	2017-01-11	5078	3.52418	8	4	1693	0
