# Supplementary material for: Beyond fitness tracking: The use of consumer-grade wearable data from normal volunteers in cardiovascular and lipidomics research
Source: PLoS Biol. 2018 Feb 27;16(2):e2004285. doi: 10.1371/journal.pbio.2004285 (PMC5828350; doi:10.1371/journal.pbio.2004285)
Supplement: S2 Data — (ZIP) [file pbio.2004285.s005.zip › S2_Data/Activity_Data/DailyTable_0416-0090-NHC.tsv]

ResearchID	BiobankID	Time	Steps	Distance	Floors	MinutesVeryActive	CalBurned	CalIntake
SH-NHC-0081	0416-0090/NHC	2016-06-13	2100	1.50154	5	0	1175	0
SH-NHC-0081	0416-0090/NHC	2016-06-14	0	0	0	0	1075	0
SH-NHC-0081	0416-0090/NHC	2016-06-15	0	0	0	0	1075	0
SH-NHC-0081	0416-0090/NHC	2016-06-16	0	0	0	0	1075	0
SH-NHC-0081	0416-0090/NHC	2016-06-17	0	0	0	0	1075	0
SH-NHC-0081	0416-0090/NHC	2016-06-18	0	0	0	0	1075	0
SH-NHC-0081	0416-0090/NHC	2016-06-19	0	0	0	0	1075	0
SH-NHC-0081	0416-0090/NHC	2016-06-20	0	0	0	0	1075	0
SH-NHC-0081	0416-0090/NHC	2016-06-21	0	0	0	0	1075	0
SH-NHC-0081	0416-0090/NHC	2016-06-22	0	0	0	0	1075	0
SH-NHC-0081	0416-0090/NHC	2016-06-23	0	0	0	0	1075	0
SH-NHC-0081	0416-0090/NHC	2016-06-24	0	0	0	0	1082	0
SH-NHC-0081	0416-0090/NHC	2016-06-25	0	0	0	0	1075	0
SH-NHC-0081	0416-0090/NHC	2016-06-26	0	0	0	0	1075	0
SH-NHC-0081	0416-0090/NHC	2016-06-27	0	0	0	0	1075	0
SH-NHC-0081	0416-0090/NHC	2016-06-28	0	0	0	0	1075	0
SH-NHC-0081	0416-0090/NHC	2016-06-29	0	0	0	0	1075	0
SH-NHC-0081	0416-0090/NHC	2016-06-30	0	0	0	0	1075	0
SH-NHC-0081	0416-0090/NHC	2016-07-01	0	0	0	0	1075	0
SH-NHC-0081	0416-0090/NHC	2016-07-02	0	0	0	0	1075	0
SH-NHC-0081	0416-0090/NHC	2016-07-03	0	0	0	0	1075	0
SH-NHC-0081	0416-0090/NHC	2016-07-04	0	0	0	0	1075	0
SH-NHC-0081	0416-0090/NHC	2016-07-05	4469	2.97188	14	0	1367	0
SH-NHC-0081	0416-0090/NHC	2016-07-06	6815	4.53262	24	0	1594	0
SH-NHC-0081	0416-0090/NHC	2016-07-07	13731	9.13208	38	38	1923	0
SH-NHC-0081	0416-0090/NHC	2016-07-08	8838	5.87818	24	9	1744	0
SH-NHC-0081	0416-0090/NHC	2016-07-09	7194	4.78474	22	0	1579	0
SH-NHC-0081	0416-0090/NHC	2016-07-10	10922	7.26409	20	0	1814	0
SH-NHC-0081	0416-0090/NHC	2016-07-11	2494	1.6588	3	0	1272	0
