# Supplementary material for: Beyond fitness tracking: The use of consumer-grade wearable data from normal volunteers in cardiovascular and lipidomics research
Source: PLoS Biol. 2018 Feb 27;16(2):e2004285. doi: 10.1371/journal.pbio.2004285 (PMC5828350; doi:10.1371/journal.pbio.2004285)
Supplement: S2 Data — (ZIP) [file pbio.2004285.s005.zip › S2_Data/Activity_Data/DailyTable_0515-0019-NHC.tsv]

ResearchID	BiobankID	Time	Steps	Distance	Floors	MinutesVeryActive	CalBurned	CalIntake
SH-NHC-0064	0515-0019/NHC	2016-05-26	11509	7.9297	30	0	2688	0
SH-NHC-0064	0515-0019/NHC	2016-05-27	14018	9.6815	17	0	2997	0
SH-NHC-0064	0515-0019/NHC	2016-05-28	8846	6.09489	8	0	2594	0
SH-NHC-0064	0515-0019/NHC	2016-05-29	12450	8.63191	8	10	3003	0
SH-NHC-0064	0515-0019/NHC	2016-05-30	21073	14.51944	16	164	4069	0
SH-NHC-0064	0515-0019/NHC	2016-05-31	11120	7.66176	16	34	2712	0
SH-NHC-0064	0515-0019/NHC	2016-06-01	15474	10.66172	37	30	3143	0
SH-NHC-0064	0515-0019/NHC	2016-06-02	11753	8.09795	12	12	2788	0
SH-NHC-0064	0515-0019/NHC	2016-06-03	7778	5.35918	26	11	2456	0
