# Supplementary material for: Beyond fitness tracking: The use of consumer-grade wearable data from normal volunteers in cardiovascular and lipidomics research
Source: PLoS Biol. 2018 Feb 27;16(2):e2004285. doi: 10.1371/journal.pbio.2004285 (PMC5828350; doi:10.1371/journal.pbio.2004285)
Supplement: S2 Data — (ZIP) [file pbio.2004285.s005.zip › S2_Data/Activity_Data/DailyTable_0515-0023-NHC.tsv]

ResearchID	BiobankID	Time	Steps	Distance	Floors	MinutesVeryActive	CalBurned	CalIntake
SH-NHC-0072	0515-0023/NHC	2016-06-14	8218	5.43209	6	0	1183	0
SH-NHC-0072	0515-0023/NHC	2016-06-15	10665	7.04956	4	0	1825	0
SH-NHC-0072	0515-0023/NHC	2016-06-16	11219	7.41589	6	40	1798	0
SH-NHC-0072	0515-0023/NHC	2016-06-17	12649	8.36124	13	35	1952	0
SH-NHC-0072	0515-0023/NHC	2016-06-18	11361	7.50983	7	14	1857	0
SH-NHC-0072	0515-0023/NHC	2016-06-19	10843	7.16745	5	3	2105	0
SH-NHC-0072	0515-0023/NHC	2016-06-20	43	0.02843	0	0	1189	0
SH-NHC-0072	0515-0023/NHC	2016-06-21	3139	2.0749	18	34	1462	0
