# Supplementary material for: Beyond fitness tracking: The use of consumer-grade wearable data from normal volunteers in cardiovascular and lipidomics research
Source: PLoS Biol. 2018 Feb 27;16(2):e2004285. doi: 10.1371/journal.pbio.2004285 (PMC5828350; doi:10.1371/journal.pbio.2004285)
Supplement: S2 Data — (ZIP) [file pbio.2004285.s005.zip › S2_Data/Activity_Data/DailyTable_0515-0045-NHC.tsv]

ResearchID	BiobankID	Time	Steps	Distance	Floors	MinutesVeryActive	CalBurned	CalIntake
SH-NHC-0067	0515-0045/NHC	2016-06-02	7589	4.88731	2	1	1638	0
SH-NHC-0067	0515-0045/NHC	2016-06-03	9223	5.9397	1	6	1930	0
SH-NHC-0067	0515-0045/NHC	2016-06-04	10326	6.64994	2	0	1861	0
SH-NHC-0067	0515-0045/NHC	2016-06-05	8125	5.23255	3	0	1886	0
SH-NHC-0067	0515-0045/NHC	2016-06-06	6299	4.05655	3	10	1541	0
SH-NHC-0067	0515-0045/NHC	2016-06-07	6699	4.31415	1	0	1573	0
SH-NHC-0067	0515-0045/NHC	2016-06-08	545	0.35098	0	0	1106	0
