# Supplementary material for: Beyond fitness tracking: The use of consumer-grade wearable data from normal volunteers in cardiovascular and lipidomics research
Source: PLoS Biol. 2018 Feb 27;16(2):e2004285. doi: 10.1371/journal.pbio.2004285 (PMC5828350; doi:10.1371/journal.pbio.2004285)
Supplement: S2 Data — (ZIP) [file pbio.2004285.s005.zip › S2_Data/Activity_Data/DailyTable_0515-0054-NHC.tsv]

ResearchID	BiobankID	Time	Steps	Distance	Floors	MinutesVeryActive	CalBurned	CalIntake
SH-NHC-0163	0515-0054/NHC	2016-11-16	9116	6.06272	3	35	2041	0
SH-NHC-0163	0515-0054/NHC	2016-11-17	9668	6.43005	1	16	2230	0
SH-NHC-0163	0515-0054/NHC	2016-11-18	4246	2.82411	0	0	1912	0
SH-NHC-0163	0515-0054/NHC	2016-11-19	5868	3.90282	0	0	2020	0
SH-NHC-0163	0515-0054/NHC	2016-11-20	7727	5.13906	1	7	2002	0
SH-NHC-0163	0515-0054/NHC	2016-11-21	3379	2.24703	5	7	1372	0
