# Supplementary material for: Beyond fitness tracking: The use of consumer-grade wearable data from normal volunteers in cardiovascular and lipidomics research
Source: PLoS Biol. 2018 Feb 27;16(2):e2004285. doi: 10.1371/journal.pbio.2004285 (PMC5828350; doi:10.1371/journal.pbio.2004285)
Supplement: S2 Data — (ZIP) [file pbio.2004285.s005.zip › S2_Data/Activity_Data/DailyTable_0516-0002-NHC.tsv]

ResearchID	BiobankID	Time	Steps	Distance	Floors	MinutesVeryActive	CalBurned	CalIntake
SH-NHC-0209	0516-0002/NHC	2016-12-27	8484	6.12544	9	0	1415	0
SH-NHC-0209	0516-0002/NHC	2016-12-28	4137	2.98691	0	0	1800	0
SH-NHC-0209	0516-0002/NHC	2016-12-29	13667	12.02898	4	78	2441	0
SH-NHC-0209	0516-0002/NHC	2016-12-30	9643	6.96219	2	8	2192	0
SH-NHC-0209	0516-0002/NHC	2016-12-31	9591	6.92478	13	7	2092	0
SH-NHC-0209	0516-0002/NHC	2017-01-01	17692	16.28286	9	108	2716	0
SH-NHC-0209	0516-0002/NHC	2017-01-02	11783	8.50738	4	26	2329	0
SH-NHC-0209	0516-0002/NHC	2017-01-03	3286	2.3725	6	0	1688	0
