# Supplementary material for: Beyond fitness tracking: The use of consumer-grade wearable data from normal volunteers in cardiovascular and lipidomics research
Source: PLoS Biol. 2018 Feb 27;16(2):e2004285. doi: 10.1371/journal.pbio.2004285 (PMC5828350; doi:10.1371/journal.pbio.2004285)
Supplement: S2 Data — (ZIP) [file pbio.2004285.s005.zip › S2_Data/Activity_Data/DailyTable_0516-0008-NHC.tsv]

ResearchID	BiobankID	Time	Steps	Distance	Floors	MinutesVeryActive	CalBurned	CalIntake
SH-NHC-0219	0516-0008/NHC	2017-01-05	11376	7.50816	2	0	1997	0
SH-NHC-0219	0516-0008/NHC	2017-01-06	13660	9.07043	13	13	2252	0
SH-NHC-0219	0516-0008/NHC	2017-01-07	18331	13.65547	5	57	2668	0
SH-NHC-0219	0516-0008/NHC	2017-01-08	14754	9.73764	23	39	2266	0
SH-NHC-0219	0516-0008/NHC	2017-01-09	11899	7.85334	10	36	2203	0
SH-NHC-0219	0516-0008/NHC	2017-01-10	12316	8.12856	9	43	2285	0
SH-NHC-0219	0516-0008/NHC	2017-01-11	5114	3.42833	9	8	1660	0
