# Supplementary material for: Beyond fitness tracking: The use of consumer-grade wearable data from normal volunteers in cardiovascular and lipidomics research
Source: PLoS Biol. 2018 Feb 27;16(2):e2004285. doi: 10.1371/journal.pbio.2004285 (PMC5828350; doi:10.1371/journal.pbio.2004285)
Supplement: S2 Data — (ZIP) [file pbio.2004285.s005.zip › S2_Data/Activity_Data/DailyTable_0516-0009-NHC.tsv]

ResearchID	BiobankID	Time	Steps	Distance	Floors	MinutesVeryActive	CalBurned	CalIntake
SH-NHC-0055	0516-0009/NHC	2016-05-05	7648	5.32972	18	9	1713	0
SH-NHC-0055	0516-0009/NHC	2016-05-06	20519	15.37051	54	56	2547	0
SH-NHC-0055	0516-0009/NHC	2016-05-07	11842	8.17098	20	4	2064	0
SH-NHC-0055	0516-0009/NHC	2016-05-08	10763	7.42647	8	3	1959	0
SH-NHC-0055	0516-0009/NHC	2016-05-09	8417	5.83273	52	4	1817	0
SH-NHC-0055	0516-0009/NHC	2016-05-10	6733	4.64577	34	4	1732	0
SH-NHC-0055	0516-0009/NHC	2016-05-11	1538	1.06122	12	0	1364	0
