# Supplementary material for: Beyond fitness tracking: The use of consumer-grade wearable data from normal volunteers in cardiovascular and lipidomics research
Source: PLoS Biol. 2018 Feb 27;16(2):e2004285. doi: 10.1371/journal.pbio.2004285 (PMC5828350; doi:10.1371/journal.pbio.2004285)
Supplement: S2 Data — (ZIP) [file pbio.2004285.s005.zip › S2_Data/Activity_Data/DailyTable_0516-0024-NHC.tsv]

ResearchID	BiobankID	Time	Steps	Distance	Floors	MinutesVeryActive	CalBurned	CalIntake
SH-NHC-0182	0516-0024/NHC	2016-11-30	3701	2.70173	5	0	2253	0
SH-NHC-0182	0516-0024/NHC	2016-12-01	9159	7.26048	0	53	3672	0
SH-NHC-0182	0516-0024/NHC	2016-12-02	8345	6.57261	0	57	3439	0
SH-NHC-0182	0516-0024/NHC	2016-12-03	12196	8.90308	2	47	3710	0
SH-NHC-0182	0516-0024/NHC	2016-12-04	2808	2.04984	0	0	2653	0
SH-NHC-0182	0516-0024/NHC	2016-12-05	2680	1.9564	7	10	2000	0
