# Supplementary material for: Beyond fitness tracking: The use of consumer-grade wearable data from normal volunteers in cardiovascular and lipidomics research
Source: PLoS Biol. 2018 Feb 27;16(2):e2004285. doi: 10.1371/journal.pbio.2004285 (PMC5828350; doi:10.1371/journal.pbio.2004285)
Supplement: S2 Data — (ZIP) [file pbio.2004285.s005.zip › S2_Data/Activity_Data/DailyTable_0516-0032-NHC.tsv]

ResearchID	BiobankID	Time	Steps	Distance	Floors	MinutesVeryActive	CalBurned	CalIntake
SH-NHC-0058	0516-0032/NHC	2016-05-12	7938	5.75046	4	11	2226	0
SH-NHC-0058	0516-0032/NHC	2016-05-13	13430	9.88846	2	84	2812	0
SH-NHC-0058	0516-0032/NHC	2016-05-14	17911	12.71681	13	17	3112	0
SH-NHC-0058	0516-0032/NHC	2016-05-15	7892	5.60332	4	6	2422	0
SH-NHC-0058	0516-0032/NHC	2016-05-16	15561	11.48697	7	25	2963	0
SH-NHC-0058	0516-0032/NHC	2016-05-17	593	0.42103	1	0	1753	0
