# Supplementary material for: Beyond fitness tracking: The use of consumer-grade wearable data from normal volunteers in cardiovascular and lipidomics research
Source: PLoS Biol. 2018 Feb 27;16(2):e2004285. doi: 10.1371/journal.pbio.2004285 (PMC5828350; doi:10.1371/journal.pbio.2004285)
Supplement: S2 Data — (ZIP) [file pbio.2004285.s005.zip › S2_Data/Activity_Data/DailyTable_0516-0040-NHC.tsv]

ResearchID	BiobankID	Time	Steps	Distance	Floors	MinutesVeryActive	CalBurned	CalIntake
SH-NHC-0075	0516-0040/NHC	2016-06-22	8990	5.87047	3	10	1837	0
SH-NHC-0075	0516-0040/NHC	2016-06-23	19585	12.84358	32	93	3022	0
SH-NHC-0075	0516-0040/NHC	2016-06-24	11585	7.56514	11	33	2298	0
SH-NHC-0075	0516-0040/NHC	2016-06-25	17418	11.37395	25	69	2842	0
SH-NHC-0075	0516-0040/NHC	2016-06-26	10844	7.08125	10	8	2290	0
SH-NHC-0075	0516-0040/NHC	2016-06-27	16636	11.21553	16	76	2956	0
SH-NHC-0075	0516-0040/NHC	2016-06-28	4757	3.41102	28	25	1611	0
