# Supplementary material for: Beyond fitness tracking: The use of consumer-grade wearable data from normal volunteers in cardiovascular and lipidomics research
Source: PLoS Biol. 2018 Feb 27;16(2):e2004285. doi: 10.1371/journal.pbio.2004285 (PMC5828350; doi:10.1371/journal.pbio.2004285)
Supplement: S2 Data — (ZIP) [file pbio.2004285.s005.zip › S2_Data/Activity_Data/DailyTable_0516-0041-NHC.tsv]

ResearchID	BiobankID	Time	Steps	Distance	Floors	MinutesVeryActive	CalBurned	CalIntake
SH-NHC-0071	0516-0041/NHC	2016-06-13	11242	8.20666	12	0	2195	0
SH-NHC-0071	0516-0041/NHC	2016-06-14	6255	4.57272	10	0	2524	0
SH-NHC-0071	0516-0041/NHC	2016-06-15	3862	2.81926	1	0	2296	0
SH-NHC-0071	0516-0041/NHC	2016-06-16	6564	4.79172	4	2	2498	0
SH-NHC-0071	0516-0041/NHC	2016-06-17	1599	1.16727	0	0	2006	0
SH-NHC-0071	0516-0041/NHC	2016-06-18	7016	5.12168	6	14	2710	0
SH-NHC-0071	0516-0041/NHC	2016-06-19	1589	1.15997	0	0	1853	0
SH-NHC-0071	0516-0041/NHC	2016-06-20	8014	5.85022	16	4	2727	0
SH-NHC-0071	0516-0041/NHC	2016-06-21	9493	6.92989	8	35	2946	0
