# Supplementary material for: Beyond fitness tracking: The use of consumer-grade wearable data from normal volunteers in cardiovascular and lipidomics research
Source: PLoS Biol. 2018 Feb 27;16(2):e2004285. doi: 10.1371/journal.pbio.2004285 (PMC5828350; doi:10.1371/journal.pbio.2004285)
Supplement: S2 Data — (ZIP) [file pbio.2004285.s005.zip › S2_Data/Activity_Data/DailyTable_0516-0042-NHC.tsv]

ResearchID	BiobankID	Time	Steps	Distance	Floors	MinutesVeryActive	CalBurned	CalIntake
SH-NHC-0059	0516-0042/NHC	2016-05-13	1537	1.00084	0	0	1145	0
SH-NHC-0059	0516-0042/NHC	2016-05-14	3443	2.23747	2	0	1507	0
SH-NHC-0059	0516-0042/NHC	2016-05-15	21620	13.75032	15	25	2565	0
SH-NHC-0059	0516-0042/NHC	2016-05-16	17568	11.17328	11	16	2330	0
SH-NHC-0059	0516-0042/NHC	2016-05-17	9939	6.3458	5	1	1893	0
SH-NHC-0059	0516-0042/NHC	2016-05-18	12219	7.92224	10	21	1905	0
SH-NHC-0059	0516-0042/NHC	2016-05-19	6594	4.28868	3	0	1670	0
SH-NHC-0059	0516-0042/NHC	2016-05-20	1544	1.03174	5	0	1252	0
SH-NHC-0059	0516-0042/NHC	2016-05-21	0	0	0	0	1143	0
SH-NHC-0059	0516-0042/NHC	2016-05-22	0	0	0	0	1143	0
SH-NHC-0059	0516-0042/NHC	2016-05-23	0	0	0	0	1143	0
SH-NHC-0059	0516-0042/NHC	2016-05-24	88	0.05597	0	0	1149	0
