# Supplementary material for: Beyond fitness tracking: The use of consumer-grade wearable data from normal volunteers in cardiovascular and lipidomics research
Source: PLoS Biol. 2018 Feb 27;16(2):e2004285. doi: 10.1371/journal.pbio.2004285 (PMC5828350; doi:10.1371/journal.pbio.2004285)
Supplement: S2 Data — (ZIP) [file pbio.2004285.s005.zip › S2_Data/Activity_Data/DailyTable_0516-0044-NHC.tsv]

ResearchID	BiobankID	Time	Steps	Distance	Floors	MinutesVeryActive	CalBurned	CalIntake
SH-NHC-0224	0516-0044/NHC	2017-01-12	9341	5.9408	9	21	1447	0
SH-NHC-0224	0516-0044/NHC	2017-01-13	10630	7.35227	11	16	1512	0
SH-NHC-0224	0516-0044/NHC	2017-01-14	8614	5.47856	0	0	1446	0
SH-NHC-0224	0516-0044/NHC	2017-01-15	14584	9.39827	11	60	1983	0
SH-NHC-0224	0516-0044/NHC	2017-01-16	6628	4.27544	11	7	1345	0
SH-NHC-0224	0516-0044/NHC	2017-01-17	1072	0.68181	0	0	1081	0
