# Supplementary material for: Beyond fitness tracking: The use of consumer-grade wearable data from normal volunteers in cardiovascular and lipidomics research
Source: PLoS Biol. 2018 Feb 27;16(2):e2004285. doi: 10.1371/journal.pbio.2004285 (PMC5828350; doi:10.1371/journal.pbio.2004285)
Supplement: S2 Data — (ZIP) [file pbio.2004285.s005.zip › S2_Data/Activity_Data/DailyTable_0516-0059-NHC.tsv]

ResearchID	BiobankID	Time	Steps	Distance	Floors	MinutesVeryActive	CalBurned	CalIntake
SH-NHC-0082	0516-0059/NHC	2016-07-05	3831	2.72001	3	0	1815	0
SH-NHC-0082	0516-0059/NHC	2016-07-06	11693	8.30203	12	125	3036	0
SH-NHC-0082	0516-0059/NHC	2016-07-07	10305	7.31655	23	97	2802	0
SH-NHC-0082	0516-0059/NHC	2016-07-08	9624	6.83304	11	76	2842	0
SH-NHC-0082	0516-0059/NHC	2016-07-09	3374	2.39554	9	0	1850	0
SH-NHC-0082	0516-0059/NHC	2016-07-10	5763	4.09173	12	0	2125	0
SH-NHC-0082	0516-0059/NHC	2016-07-11	2162	1.53502	6	0	1714	0
