# Supplementary material for: Beyond fitness tracking: The use of consumer-grade wearable data from normal volunteers in cardiovascular and lipidomics research
Source: PLoS Biol. 2018 Feb 27;16(2):e2004285. doi: 10.1371/journal.pbio.2004285 (PMC5828350; doi:10.1371/journal.pbio.2004285)
Supplement: S2 Data — (ZIP) [file pbio.2004285.s005.zip › S2_Data/Activity_Data/DailyTable_0516-0061-NHC.tsv]

ResearchID	BiobankID	Time	Steps	Distance	Floors	MinutesVeryActive	CalBurned	CalIntake
SH-NHC-0228	0516-0061/NHC	2017-01-18	8650	6.0031	7	0	1861	0
SH-NHC-0228	0516-0061/NHC	2017-01-19	5414	3.75731	0	0	1625	0
SH-NHC-0228	0516-0061/NHC	2017-01-20	8710	6.04474	1	0	1851	0
SH-NHC-0228	0516-0061/NHC	2017-01-21	10048	6.97321	1	0	1948	0
SH-NHC-0228	0516-0061/NHC	2017-01-22	11786	8.17958	5	0	2070	0
SH-NHC-0228	0516-0061/NHC	2017-01-23	5788	4.01687	9	2	1573	0
