# Supplementary material for: Beyond fitness tracking: The use of consumer-grade wearable data from normal volunteers in cardiovascular and lipidomics research
Source: PLoS Biol. 2018 Feb 27;16(2):e2004285. doi: 10.1371/journal.pbio.2004285 (PMC5828350; doi:10.1371/journal.pbio.2004285)
Supplement: S2 Data — (ZIP) [file pbio.2004285.s005.zip › S2_Data/Activity_Data/DailyTable_0516-0063-NHC.tsv]

ResearchID	BiobankID	Time	Steps	Distance	Floors	MinutesVeryActive	CalBurned	CalIntake
SH-NHC-0061	0516-0063/NHC	2016-05-20	5682	3.59177	3	0	918	0
SH-NHC-0061	0516-0063/NHC	2016-05-21	14563	9.218	1	10	1808	0
SH-NHC-0061	0516-0063/NHC	2016-05-22	16112	10.237	14	29	1714	0
SH-NHC-0061	0516-0063/NHC	2016-05-23	10856	6.86661	9	7	1574	0
SH-NHC-0061	0516-0063/NHC	2016-05-24	13478	8.4893	8	0	1634	0
SH-NHC-0061	0516-0063/NHC	2016-05-25	7269	4.63864	3	22	1389	0
SH-NHC-0061	0516-0063/NHC	2016-05-26	6526	4.17268	0	24	1402	0
SH-NHC-0061	0516-0063/NHC	2016-05-27	8744	5.74687	20	50	1313	0
SH-NHC-0061	0516-0063/NHC	2016-05-28	0	0	0	0	918	0
SH-NHC-0061	0516-0063/NHC	2016-05-29	0	0	0	0	918	0
SH-NHC-0061	0516-0063/NHC	2016-05-30	0	0	0	0	918	0
SH-NHC-0061	0516-0063/NHC	2016-05-31	13	0.00816	0	0	920	0
SH-NHC-0061	0516-0063/NHC	2016-06-01	70	0.04396	0	0	925	0
