# Supplementary material for: Beyond fitness tracking: The use of consumer-grade wearable data from normal volunteers in cardiovascular and lipidomics research
Source: PLoS Biol. 2018 Feb 27;16(2):e2004285. doi: 10.1371/journal.pbio.2004285 (PMC5828350; doi:10.1371/journal.pbio.2004285)
Supplement: S2 Data — (ZIP) [file pbio.2004285.s005.zip › S2_Data/Activity_Data/DailyTable_0516-0073-NHC.tsv]

ResearchID	BiobankID	Time	Steps	Distance	Floors	MinutesVeryActive	CalBurned	CalIntake
SH-NHC-0255	0516-0073/NHC	2017-02-13	7876	4.91462	0	0	1183	0
SH-NHC-0255	0516-0073/NHC	2017-02-14	10855	6.77352	1	6	2215	0
SH-NHC-0255	0516-0073/NHC	2017-02-15	21809	13.60881	5	38	2778	0
SH-NHC-0255	0516-0073/NHC	2017-02-16	18428	11.51159	7	14	2514	0
SH-NHC-0255	0516-0073/NHC	2017-02-17	21524	13.43097	15	36	2636	0
SH-NHC-0255	0516-0073/NHC	2017-02-18	15344	9.61305	8	47	2382	0
SH-NHC-0255	0516-0073/NHC	2017-02-19	0	0	0	0	1132	0
SH-NHC-0255	0516-0073/NHC	2017-02-20	2560	1.59746	7	9	1277	0
