# Supplementary material for: Beyond fitness tracking: The use of consumer-grade wearable data from normal volunteers in cardiovascular and lipidomics research
Source: PLoS Biol. 2018 Feb 27;16(2):e2004285. doi: 10.1371/journal.pbio.2004285 (PMC5828350; doi:10.1371/journal.pbio.2004285)
Supplement: S2 Data — (ZIP) [file pbio.2004285.s005.zip › S2_Data/Activity_Data/DailyTable_0516-0076-NHC.tsv]

ResearchID	BiobankID	Time	Steps	Distance	Floors	MinutesVeryActive	CalBurned	CalIntake
SH-NHC-0257	0516-0076/NHC	2017-02-14	10069	7.26983	8	37	2521	0
SH-NHC-0257	0516-0076/NHC	2017-02-15	15937	11.50651	11	89	4002	0
SH-NHC-0257	0516-0076/NHC	2017-02-16	16540	11.94188	5	143	4064	0
SH-NHC-0257	0516-0076/NHC	2017-02-17	4605	3.32481	1	9	2020	0
SH-NHC-0257	0516-0076/NHC	2017-02-18	15	0.01083	0	0	1501	0
