# Supplementary material for: Beyond fitness tracking: The use of consumer-grade wearable data from normal volunteers in cardiovascular and lipidomics research
Source: PLoS Biol. 2018 Feb 27;16(2):e2004285. doi: 10.1371/journal.pbio.2004285 (PMC5828350; doi:10.1371/journal.pbio.2004285)
Supplement: S2 Data — (ZIP) [file pbio.2004285.s005.zip › S2_Data/Activity_Data/DailyTable_0516-0077-NHC.tsv]

ResearchID	BiobankID	Time	Steps	Distance	Floors	MinutesVeryActive	CalBurned	CalIntake
SH-NHC-0256	0516-0077/NHC	2017-02-14	7606	4.99729	1	12	1501	0
SH-NHC-0256	0516-0077/NHC	2017-02-15	11607	7.626	2	0	1925	0
SH-NHC-0256	0516-0077/NHC	2017-02-16	11438	7.54513	13	5	1843	0
SH-NHC-0256	0516-0077/NHC	2017-02-17	6591	4.36023	4	16	1504	0
SH-NHC-0256	0516-0077/NHC	2017-02-18	4807	3.15832	3	0	1417	0
SH-NHC-0256	0516-0077/NHC	2017-02-19	13086	8.62813	7	4	1876	0
SH-NHC-0256	0516-0077/NHC	2017-02-20	2623	1.72334	8	0	1261	0
