# Supplementary material for: Beyond fitness tracking: The use of consumer-grade wearable data from normal volunteers in cardiovascular and lipidomics research
Source: PLoS Biol. 2018 Feb 27;16(2):e2004285. doi: 10.1371/journal.pbio.2004285 (PMC5828350; doi:10.1371/journal.pbio.2004285)
Supplement: S2 Data — (ZIP) [file pbio.2004285.s005.zip › S2_Data/Activity_Data/DailyTable_0516-0088-NHC.tsv]

ResearchID	BiobankID	Time	Steps	Distance	Floors	MinutesVeryActive	CalBurned	CalIntake
SH-NHC-0065	0516-0088/NHC	2016-05-25	11	0.00777	0	0	1375	0
SH-NHC-0065	0516-0088/NHC	2016-05-26	0	0	0	0	1211	0
SH-NHC-0065	0516-0088/NHC	2016-05-27	10682	6.70829	3	12	2263	0
SH-NHC-0065	0516-0088/NHC	2016-05-28	20742	13.02601	16	34	2833	0
SH-NHC-0065	0516-0088/NHC	2016-05-29	17526	11.00635	8	14	2402	0
SH-NHC-0065	0516-0088/NHC	2016-05-30	12552	7.88265	8	4	2277	0
SH-NHC-0065	0516-0088/NHC	2016-05-31	7456	4.68237	1	5	1908	0
SH-NHC-0065	0516-0088/NHC	2016-06-01	4949	3.10799	5	0	1623	0
