# Supplementary material for: Beyond fitness tracking: The use of consumer-grade wearable data from normal volunteers in cardiovascular and lipidomics research
Source: PLoS Biol. 2018 Feb 27;16(2):e2004285. doi: 10.1371/journal.pbio.2004285 (PMC5828350; doi:10.1371/journal.pbio.2004285)
Supplement: S2 Data — (ZIP) [file pbio.2004285.s005.zip › S2_Data/Activity_Data/DailyTable_0516-0090-NHC.tsv]

ResearchID	BiobankID	Time	Steps	Distance	Floors	MinutesVeryActive	CalBurned	CalIntake
SH-NHC-0066	0516-0090/NHC	2016-05-30	8397	5.75194	1	0	1513	0
SH-NHC-0066	0516-0090/NHC	2016-05-31	18775	13.04581	21	13	2959	0
SH-NHC-0066	0516-0090/NHC	2016-06-01	19860	13.6041	18	33	3114	0
SH-NHC-0066	0516-0090/NHC	2016-06-02	8996	6.16259	7	50	2189	0
SH-NHC-0066	0516-0090/NHC	2016-06-03	4476	3.06606	3	17	1813	0
SH-NHC-0066	0516-0090/NHC	2016-06-04	9191	6.2963	6	44	2388	0
SH-NHC-0066	0516-0090/NHC	2016-06-05	17100	11.71428	7	60	2733	0
SH-NHC-0066	0516-0090/NHC	2016-06-06	7357	5.03982	0	21	2064	0
SH-NHC-0066	0516-0090/NHC	2016-06-07	4935	3.3808	3	8	1896	0
