# Supplementary material for: Beyond fitness tracking: The use of consumer-grade wearable data from normal volunteers in cardiovascular and lipidomics research
Source: PLoS Biol. 2018 Feb 27;16(2):e2004285. doi: 10.1371/journal.pbio.2004285 (PMC5828350; doi:10.1371/journal.pbio.2004285)
Supplement: S2 Data — (ZIP) [file pbio.2004285.s005.zip › S2_Data/Activity_Data/DailyTable_0615-0003-NHC.tsv]

ResearchID	BiobankID	Time	Steps	Distance	Floors	MinutesVeryActive	CalBurned	CalIntake
SH-NHC-0063	0615-0003/NHC	2016-05-25	4337	3.06193	2	3	2348	0
SH-NHC-0063	0615-0003/NHC	2016-05-26	9525	6.72465	55	20	3133	0
SH-NHC-0063	0615-0003/NHC	2016-05-27	4831	3.41068	1	6	2748	0
SH-NHC-0063	0615-0003/NHC	2016-05-28	6389	4.51063	0	1	2916	0
SH-NHC-0063	0615-0003/NHC	2016-05-29	5082	3.5879	5	0	2435	0
SH-NHC-0063	0615-0003/NHC	2016-05-30	1715	1.21082	2	0	1890	0
SH-NHC-0063	0615-0003/NHC	2016-05-31	1351	0.9766	9	0	1631	0
