# Supplementary material for: Beyond fitness tracking: The use of consumer-grade wearable data from normal volunteers in cardiovascular and lipidomics research
Source: PLoS Biol. 2018 Feb 27;16(2):e2004285. doi: 10.1371/journal.pbio.2004285 (PMC5828350; doi:10.1371/journal.pbio.2004285)
Supplement: S2 Data — (ZIP) [file pbio.2004285.s005.zip › S2_Data/Activity_Data/DailyTable_0615-0004-NHC.tsv]

ResearchID	BiobankID	Time	Steps	Distance	Floors	MinutesVeryActive	CalBurned	CalIntake
SH-NHC-0062	0615-0004/NHC	2016-05-25	5426	2.01421	5	0	1341	0
SH-NHC-0062	0615-0004/NHC	2016-05-26	5937	3.77593	4	0	1438	0
SH-NHC-0062	0615-0004/NHC	2016-05-27	9127	5.80477	9	0	1203	0
SH-NHC-0062	0615-0004/NHC	2016-05-28	5426	3.45093	5	0	1134	0
SH-NHC-0062	0615-0004/NHC	2016-05-29	0	0	0	0	1134	0
SH-NHC-0062	0615-0004/NHC	2016-05-30	0	0	0	0	1134	0
SH-NHC-0062	0615-0004/NHC	2016-05-31	51	0.03244	0	0	1137	0
SH-NHC-0062	0615-0004/NHC	2016-06-01	86	0.0547	0	0	1144	0
SH-NHC-0062	0615-0004/NHC	2016-06-02	0	0	0	0	1134	0
SH-NHC-0062	0615-0004/NHC	2016-06-03	1536	0.97689	2	0	1217	0
SH-NHC-0062	0615-0004/NHC	2016-06-04	1659	1.05512	0	0	1257	0
SH-NHC-0062	0615-0004/NHC	2016-06-05	6472	4.11619	6	0	1629	0
SH-NHC-0062	0615-0004/NHC	2016-06-06	4636	2.94849	4	0	1488	0
SH-NHC-0062	0615-0004/NHC	2016-06-07	3306	2.10261	2	0	1402	0
SH-NHC-0062	0615-0004/NHC	2016-06-08	6551	4.16646	8	0	1594	0
SH-NHC-0062	0615-0004/NHC	2016-06-09	6257	3.97945	0	0	1565	0
SH-NHC-0062	0615-0004/NHC	2016-06-10	9421	6.01506	12	2	1689	0
SH-NHC-0062	0615-0004/NHC	2016-06-11	5695	3.62203	6	0	1503	0
SH-NHC-0062	0615-0004/NHC	2016-06-12	7099	4.53753	14	1	1582	0
SH-NHC-0062	0615-0004/NHC	2016-06-13	2030	1.45704	5	13	1234	0
