# Supplementary material for: Beyond fitness tracking: The use of consumer-grade wearable data from normal volunteers in cardiovascular and lipidomics research
Source: PLoS Biol. 2018 Feb 27;16(2):e2004285. doi: 10.1371/journal.pbio.2004285 (PMC5828350; doi:10.1371/journal.pbio.2004285)
Supplement: S2 Data — (ZIP) [file pbio.2004285.s005.zip › S2_Data/Activity_Data/DailyTable_0615-0011-NHC.tsv]

ResearchID	BiobankID	Time	Steps	Distance	Floors	MinutesVeryActive	CalBurned	CalIntake
SH-NHC-0073	0615-0011/NHC	2016-06-17	5709	3.60808	3	4	1436	0
SH-NHC-0073	0615-0011/NHC	2016-06-18	14439	9.19809	7	63	2006	0
SH-NHC-0073	0615-0011/NHC	2016-06-19	13260	8.64676	9	54	1989	0
SH-NHC-0073	0615-0011/NHC	2016-06-20	17667	11.69813	4	70	2144	0
SH-NHC-0073	0615-0011/NHC	2016-06-21	14775	9.59875	4	58	2018	0
SH-NHC-0073	0615-0011/NHC	2016-06-22	2140	1.35248	1	17	1338	0
SH-NHC-0073	0615-0011/NHC	2016-06-23	0	0	0	0	1054	0
SH-NHC-0073	0615-0011/NHC	2016-06-24	0	0	0	0	1054	0
SH-NHC-0073	0615-0011/NHC	2016-06-25	0	0	0	0	1054	0
SH-NHC-0073	0615-0011/NHC	2016-06-26	0	0	0	0	1054	0
SH-NHC-0073	0615-0011/NHC	2016-06-27	0	0	0	0	1054	0
SH-NHC-0073	0615-0011/NHC	2016-06-28	0	0	0	0	1054	0
SH-NHC-0073	0615-0011/NHC	2016-06-29	0	0	0	0	1054	0
SH-NHC-0073	0615-0011/NHC	2016-06-30	0	0	0	0	1054	0
SH-NHC-0073	0615-0011/NHC	2016-07-01	0	0	0	0	1054	0
SH-NHC-0073	0615-0011/NHC	2016-07-02	0	0	0	0	1054	0
SH-NHC-0073	0615-0011/NHC	2016-07-03	0	0	0	0	1054	0
SH-NHC-0073	0615-0011/NHC	2016-07-04	0	0	0	0	1054	0
SH-NHC-0073	0615-0011/NHC	2016-07-05	14	0.00885	0	0	1055	0
