# Supplementary material for: Beyond fitness tracking: The use of consumer-grade wearable data from normal volunteers in cardiovascular and lipidomics research
Source: PLoS Biol. 2018 Feb 27;16(2):e2004285. doi: 10.1371/journal.pbio.2004285 (PMC5828350; doi:10.1371/journal.pbio.2004285)
Supplement: S2 Data — (ZIP) [file pbio.2004285.s005.zip › S2_Data/Activity_Data/DailyTable_0615-0015-NHC.tsv]

ResearchID	BiobankID	Time	Steps	Distance	Floors	MinutesVeryActive	CalBurned	CalIntake
SH-NHC-0078	0615-0015/NHC	2016-07-01	19838	13.33115	26	70	2813	0
SH-NHC-0078	0615-0015/NHC	2016-07-02	15529	10.43548	12	36	2649	0
SH-NHC-0078	0615-0015/NHC	2016-07-03	4713	3.16716	1	0	1994	0
SH-NHC-0078	0615-0015/NHC	2016-07-04	6087	4.0905	2	0	2134	0
SH-NHC-0078	0615-0015/NHC	2016-07-05	14781	9.93283	25	18	2660	0
SH-NHC-0078	0615-0015/NHC	2016-07-06	15872	10.66608	52	30	2640	0
SH-NHC-0078	0615-0015/NHC	2016-07-07	10768	7.23612	25	24	2193	0
SH-NHC-0078	0615-0015/NHC	2016-07-08	4	0.00269	0	0	1408	0
