# Supplementary material for: Beyond fitness tracking: The use of consumer-grade wearable data from normal volunteers in cardiovascular and lipidomics research
Source: PLoS Biol. 2018 Feb 27;16(2):e2004285. doi: 10.1371/journal.pbio.2004285 (PMC5828350; doi:10.1371/journal.pbio.2004285)
Supplement: S2 Data — (ZIP) [file pbio.2004285.s005.zip › S2_Data/Activity_Data/DailyTable_0615-0016-NHC.tsv]

ResearchID	BiobankID	Time	Steps	Distance	Floors	MinutesVeryActive	CalBurned	CalIntake
SH-NHC-0070	0615-0016/NHC	2016-06-10	4124	2.86208	10	0	1494	0
SH-NHC-0070	0615-0016/NHC	2016-06-11	5237	3.63447	6	0	1644	0
SH-NHC-0070	0615-0016/NHC	2016-06-12	3878	2.69133	12	0	1763	0
SH-NHC-0070	0615-0016/NHC	2016-06-13	7731	5.36531	10	0	1878	0
SH-NHC-0070	0615-0016/NHC	2016-06-14	5496	3.81429	6	0	1690	0
SH-NHC-0070	0615-0016/NHC	2016-06-15	2320	1.61009	4	4	1386	0
