# Supplementary material for: Beyond fitness tracking: The use of consumer-grade wearable data from normal volunteers in cardiovascular and lipidomics research
Source: PLoS Biol. 2018 Feb 27;16(2):e2004285. doi: 10.1371/journal.pbio.2004285 (PMC5828350; doi:10.1371/journal.pbio.2004285)
Supplement: S2 Data — (ZIP) [file pbio.2004285.s005.zip › S2_Data/Activity_Data/DailyTable_0615-0018-NHC.tsv]

ResearchID	BiobankID	Time	Steps	Distance	Floors	MinutesVeryActive	CalBurned	CalIntake
SH-NHC-0068	0615-0018/NHC	2016-06-03	3614	2.46124	2	0	1542	0
SH-NHC-0068	0615-0018/NHC	2016-06-04	6464	4.40218	0	0	1804	0
SH-NHC-0068	0615-0018/NHC	2016-06-05	9352	6.36904	6	0	2010	0
SH-NHC-0068	0615-0018/NHC	2016-06-06	11595	7.9708	22	22	1910	0
SH-NHC-0068	0615-0018/NHC	2016-06-07	20868	14.34021	56	18	2311	0
SH-NHC-0068	0615-0018/NHC	2016-06-08	8785	5.9829	18	0	1924	0
SH-NHC-0068	0615-0018/NHC	2016-06-09	2505	1.70594	6	7	1382	0
