# Supplementary material for: Beyond fitness tracking: The use of consumer-grade wearable data from normal volunteers in cardiovascular and lipidomics research
Source: PLoS Biol. 2018 Feb 27;16(2):e2004285. doi: 10.1371/journal.pbio.2004285 (PMC5828350; doi:10.1371/journal.pbio.2004285)
Supplement: S2 Data — (ZIP) [file pbio.2004285.s005.zip › S2_Data/Activity_Data/DailyTable_0615-0038-NHC.tsv]

ResearchID	BiobankID	Time	Steps	Distance	Floors	MinutesVeryActive	CalBurned	CalIntake
SH-NHC-0086	0615-0038/NHC	2016-07-18	6185	4.57072	10	16	2593	0
SH-NHC-0086	0615-0038/NHC	2016-07-19	0	0	0	0	1836	0
SH-NHC-0086	0615-0038/NHC	2016-07-20	4922	3.63736	2	43	2228	0
SH-NHC-0086	0615-0038/NHC	2016-07-21	0	0	0	0	1836	0
SH-NHC-0086	0615-0038/NHC	2016-07-22	11092	8.19711	15	27	3126	0
SH-NHC-0086	0615-0038/NHC	2016-07-23	5617	4.15101	1	12	2529	0
SH-NHC-0086	0615-0038/NHC	2016-07-24	14144	10.4525	2	54	3319	0
SH-NHC-0086	0615-0038/NHC	2016-07-25	7411	5.4769	16	5	2628	0
SH-NHC-0086	0615-0038/NHC	2016-07-26	3351	2.47644	6	2	2150	0
