# Supplementary material for: Beyond fitness tracking: The use of consumer-grade wearable data from normal volunteers in cardiovascular and lipidomics research
Source: PLoS Biol. 2018 Feb 27;16(2):e2004285. doi: 10.1371/journal.pbio.2004285 (PMC5828350; doi:10.1371/journal.pbio.2004285)
Supplement: S2 Data — (ZIP) [file pbio.2004285.s005.zip › S2_Data/Activity_Data/DailyTable_0615-0047-NHC.tsv]

ResearchID	BiobankID	Time	Steps	Distance	Floors	MinutesVeryActive	CalBurned	CalIntake
SH-NHC-0018	0615-0047/NHC	2015-12-18	7414	4.9822	8	70	2378	0
SH-NHC-0018	0615-0047/NHC	2015-12-19	1981	1.33126	0	0	1706	0
SH-NHC-0018	0615-0047/NHC	2015-12-20	7849	5.27452	3	4	2275	0
SH-NHC-0018	0615-0047/NHC	2015-12-21	10857	7.2959	8	17	2509	0
SH-NHC-0018	0615-0047/NHC	2015-12-22	12241	8.22595	8	17	2518	0
SH-NHC-0018	0615-0047/NHC	2015-12-23	13097	8.80121	6	20	2781	0
SH-NHC-0018	0615-0047/NHC	2015-12-24	13874	9.32332	9	35	2787	0
SH-NHC-0018	0615-0047/NHC	2015-12-25	11398	7.65945	10	46	2377	0
SH-NHC-0018	0615-0047/NHC	2015-12-26	19786	13.29621	19	99	2800	0
SH-NHC-0018	0615-0047/NHC	2015-12-27	15430	10.36896	12	54	2488	0
SH-NHC-0018	0615-0047/NHC	2015-12-28	3089	2.07582	6	17	1714	0
SH-NHC-0018	0615-0047/NHC	2015-12-29	73	0.04906	0	0	1469	0
SH-NHC-0018	0615-0047/NHC	2015-12-30	0	0	0	0	1456	0
SH-NHC-0018	0615-0047/NHC	2015-12-31	101	0.06787	0	0	1464	0
SH-NHC-0018	0615-0047/NHC	2016-01-01	0	0	0	0	1451	0
SH-NHC-0018	0615-0047/NHC	2016-01-02	0	0	0	0	1451	0
SH-NHC-0018	0615-0047/NHC	2016-01-03	0	0	0	0	1451	0
SH-NHC-0018	0615-0047/NHC	2016-01-04	0	0	0	0	1451	0
SH-NHC-0018	0615-0047/NHC	2016-01-05	0	0	0	0	1451	0
SH-NHC-0018	0615-0047/NHC	2016-01-06	0	0	0	0	1451	0
SH-NHC-0018	0615-0047/NHC	2016-01-07	132	0.0887	0	0	1461	0
