# Supplementary material for: Beyond fitness tracking: The use of consumer-grade wearable data from normal volunteers in cardiovascular and lipidomics research
Source: PLoS Biol. 2018 Feb 27;16(2):e2004285. doi: 10.1371/journal.pbio.2004285 (PMC5828350; doi:10.1371/journal.pbio.2004285)
Supplement: S2 Data — (ZIP) [file pbio.2004285.s005.zip › S2_Data/Activity_Data/DailyTable_0615-0048-NHC.tsv]

ResearchID	BiobankID	Time	Steps	Distance	Floors	MinutesVeryActive	CalBurned	CalIntake
SH-NHC-0074	0615-0048/NHC	2016-06-21	1892	1.31119	0	0	1977	0
SH-NHC-0074	0615-0048/NHC	2016-06-22	6636	4.59882	0	0	2743	0
SH-NHC-0074	0615-0048/NHC	2016-06-23	5886	4.07906	2	4	2501	0
SH-NHC-0074	0615-0048/NHC	2016-06-24	6537	4.53026	2	0	2624	0
SH-NHC-0074	0615-0048/NHC	2016-06-25	6078	4.21208	0	6	2788	0
SH-NHC-0074	0615-0048/NHC	2016-06-26	4125	2.85872	3	0	2373	0
SH-NHC-0074	0615-0048/NHC	2016-06-27	1220	0.84549	3	0	1704	0
