# Supplementary material for: Beyond fitness tracking: The use of consumer-grade wearable data from normal volunteers in cardiovascular and lipidomics research
Source: PLoS Biol. 2018 Feb 27;16(2):e2004285. doi: 10.1371/journal.pbio.2004285 (PMC5828350; doi:10.1371/journal.pbio.2004285)
Supplement: S2 Data — (ZIP) [file pbio.2004285.s005.zip › S2_Data/Activity_Data/DailyTable_0616-0007-NHC.tsv]

ResearchID	BiobankID	Time	Steps	Distance	Floors	MinutesVeryActive	CalBurned	CalIntake
SH-NHC-0258	0616-0007/NHC	2017-02-16	5371	3.55023	3	6	1716	0
SH-NHC-0258	0616-0007/NHC	2017-02-17	10286	6.79927	14	20	2148	0
SH-NHC-0258	0616-0007/NHC	2017-02-18	10595	7.00343	11	2	2162	0
SH-NHC-0258	0616-0007/NHC	2017-02-19	9879	6.53019	0	45	2302	0
SH-NHC-0258	0616-0007/NHC	2017-02-20	4039	2.66988	5	29	1655	0
