# Supplementary material for: Beyond fitness tracking: The use of consumer-grade wearable data from normal volunteers in cardiovascular and lipidomics research
Source: PLoS Biol. 2018 Feb 27;16(2):e2004285. doi: 10.1371/journal.pbio.2004285 (PMC5828350; doi:10.1371/journal.pbio.2004285)
Supplement: S2 Data — (ZIP) [file pbio.2004285.s005.zip › S2_Data/Activity_Data/DailyTable_0616-0013-NHC.tsv]

ResearchID	BiobankID	Time	Steps	Distance	Floors	MinutesVeryActive	CalBurned	CalIntake
SH-NHC-0270	0616-0013/NHC	2017-02-24	4700	3.008	2	18	1663	0
SH-NHC-0270	0616-0013/NHC	2017-02-25	6327	4.04928	4	0	1734	0
SH-NHC-0270	0616-0013/NHC	2017-02-26	6267	4.01088	3	0	1751	0
SH-NHC-0270	0616-0013/NHC	2017-02-27	4021	2.57344	0	0	1678	0
SH-NHC-0270	0616-0013/NHC	2017-02-28	4161	2.66304	3	0	1561	0
SH-NHC-0270	0616-0013/NHC	2017-03-01	6954	4.45056	3	1	1817	0
SH-NHC-0270	0616-0013/NHC	2017-03-02	706	0.45184	0	0	1189	0
