# Supplementary material for: Beyond fitness tracking: The use of consumer-grade wearable data from normal volunteers in cardiovascular and lipidomics research
Source: PLoS Biol. 2018 Feb 27;16(2):e2004285. doi: 10.1371/journal.pbio.2004285 (PMC5828350; doi:10.1371/journal.pbio.2004285)
Supplement: S2 Data — (ZIP) [file pbio.2004285.s005.zip › S2_Data/Activity_Data/DailyTable_0616-0028-NHC.tsv]

ResearchID	BiobankID	Time	Steps	Distance	Floors	MinutesVeryActive	CalBurned	CalIntake
SH-NHC-0104	0616-0028/NHC	2016-08-17	2108	1.44608	3	0	1958	0
SH-NHC-0104	0616-0028/NHC	2016-08-18	0	0	0	0	1784	0
SH-NHC-0104	0616-0028/NHC	2016-08-19	0	0	0	0	1784	0
SH-NHC-0104	0616-0028/NHC	2016-08-20	0	0	0	0	1784	0
SH-NHC-0104	0616-0028/NHC	2016-08-21	0	0	0	0	1785	0
SH-NHC-0104	0616-0028/NHC	2016-08-22	5326	3.99989	4	2	2317	0
SH-NHC-0104	0616-0028/NHC	2016-08-23	7042	5.28871	16	0	2598	0
SH-NHC-0104	0616-0028/NHC	2016-08-24	7874	5.90835	34	1	2658	0
SH-NHC-0104	0616-0028/NHC	2016-08-25	7025	5.27589	24	0	2568	0
SH-NHC-0104	0616-0028/NHC	2016-08-26	2597	1.9504	6	6	2010	0
