# Supplementary material for: Beyond fitness tracking: The use of consumer-grade wearable data from normal volunteers in cardiovascular and lipidomics research
Source: PLoS Biol. 2018 Feb 27;16(2):e2004285. doi: 10.1371/journal.pbio.2004285 (PMC5828350; doi:10.1371/journal.pbio.2004285)
Supplement: S2 Data — (ZIP) [file pbio.2004285.s005.zip › S2_Data/Activity_Data/DailyTable_0616-0036-NHC.tsv]

ResearchID	BiobankID	Time	Steps	Distance	Floors	MinutesVeryActive	CalBurned	CalIntake
SH-NHC-0285	0616-0036/NHC	2017-03-03	6983	4.55368	5	5	1037	0
SH-NHC-0285	0616-0036/NHC	2017-03-04	3633	2.36728	3	13	1290	0
SH-NHC-0285	0616-0036/NHC	2017-03-05	11230	7.17333	2	77	1817	0
SH-NHC-0285	0616-0036/NHC	2017-03-06	6516	4.14417	1	12	1697	0
SH-NHC-0285	0616-0036/NHC	2017-03-07	8907	6.03947	2	27	1492	0
SH-NHC-0285	0616-0036/NHC	2017-03-08	4260	2.70936	0	0	1309	0
SH-NHC-0285	0616-0036/NHC	2017-03-09	12812	8.93396	2	50	1748	0
SH-NHC-0285	0616-0036/NHC	2017-03-10	4239	2.78397	21	18	1209	0
