# Supplementary material for: Beyond fitness tracking: The use of consumer-grade wearable data from normal volunteers in cardiovascular and lipidomics research
Source: PLoS Biol. 2018 Feb 27;16(2):e2004285. doi: 10.1371/journal.pbio.2004285 (PMC5828350; doi:10.1371/journal.pbio.2004285)
Supplement: S2 Data — (ZIP) [file pbio.2004285.s005.zip › S2_Data/Activity_Data/DailyTable_0715-0011-NHC.tsv]

ResearchID	BiobankID	Time	Steps	Distance	Floors	MinutesVeryActive	CalBurned	CalIntake
SH-NHC-0076	0715-0011/NHC	2016-06-23	4549	2.79763	2	0	1034	0
SH-NHC-0076	0715-0011/NHC	2016-06-24	4581	2.81731	1	0	1321	0
SH-NHC-0076	0715-0011/NHC	2016-06-25	19076	11.73279	13	11	1933	0
SH-NHC-0076	0715-0011/NHC	2016-06-26	16268	10.03343	11	89	1778	0
SH-NHC-0076	0715-0011/NHC	2016-06-27	15120	9.29968	9	23	1843	0
SH-NHC-0076	0715-0011/NHC	2016-06-28	6333	3.89534	1	6	1448	0
SH-NHC-0076	0715-0011/NHC	2016-06-29	4067	2.50156	1	0	1376	0
SH-NHC-0076	0715-0011/NHC	2016-06-30	2546	1.5659	7	16	1145	0
