# Supplementary material for: Beyond fitness tracking: The use of consumer-grade wearable data from normal volunteers in cardiovascular and lipidomics research
Source: PLoS Biol. 2018 Feb 27;16(2):e2004285. doi: 10.1371/journal.pbio.2004285 (PMC5828350; doi:10.1371/journal.pbio.2004285)
Supplement: S2 Data — (ZIP) [file pbio.2004285.s005.zip › S2_Data/Activity_Data/DailyTable_0715-0013-NHC.tsv]

ResearchID	BiobankID	Time	Steps	Distance	Floors	MinutesVeryActive	CalBurned	CalIntake
SH-NHC-0124	0715-0013/NHC	2016-09-23	5234	3.50154	8	0	1462	0
SH-NHC-0124	0715-0013/NHC	2016-09-24	9073	6.06998	2	3	1708	0
SH-NHC-0124	0715-0013/NHC	2016-09-25	9456	6.32621	0	6	1762	0
SH-NHC-0124	0715-0013/NHC	2016-09-26	9020	6.03438	14	3	1799	0
SH-NHC-0124	0715-0013/NHC	2016-09-27	7004	4.68577	10	0	1635	0
SH-NHC-0124	0715-0013/NHC	2016-09-28	5927	3.96526	5	0	1530	0
