# Supplementary material for: Beyond fitness tracking: The use of consumer-grade wearable data from normal volunteers in cardiovascular and lipidomics research
Source: PLoS Biol. 2018 Feb 27;16(2):e2004285. doi: 10.1371/journal.pbio.2004285 (PMC5828350; doi:10.1371/journal.pbio.2004285)
Supplement: S2 Data — (ZIP) [file pbio.2004285.s005.zip › S2_Data/Activity_Data/DailyTable_0715-0026-NHC.tsv]

ResearchID	BiobankID	Time	Steps	Distance	Floors	MinutesVeryActive	CalBurned	CalIntake
SH-NHC-0084	0715-0026/NHC	2016-07-15	6364	4.38479	0	5	1797	0
SH-NHC-0084	0715-0026/NHC	2016-07-16	5545	3.82057	0	0	1936	0
SH-NHC-0084	0715-0026/NHC	2016-07-17	9126	6.2879	4	2	1999	0
SH-NHC-0084	0715-0026/NHC	2016-07-18	9983	6.87844	6	0	2060	0
SH-NHC-0084	0715-0026/NHC	2016-07-19	9987	6.96045	7	4	2059	0
SH-NHC-0084	0715-0026/NHC	2016-07-20	6299	4.34013	6	3	1826	0
