# Supplementary material for: Beyond fitness tracking: The use of consumer-grade wearable data from normal volunteers in cardiovascular and lipidomics research
Source: PLoS Biol. 2018 Feb 27;16(2):e2004285. doi: 10.1371/journal.pbio.2004285 (PMC5828350; doi:10.1371/journal.pbio.2004285)
Supplement: S2 Data — (ZIP) [file pbio.2004285.s005.zip › S2_Data/Activity_Data/DailyTable_0715-0029-NHC.tsv]

ResearchID	BiobankID	Time	Steps	Distance	Floors	MinutesVeryActive	CalBurned	CalIntake
SH-NHC-0085	0715-0029/NHC	2016-07-15	4801	3.07264	0	0	1536	0
SH-NHC-0085	0715-0029/NHC	2016-07-16	13044	8.34816	6	32	2131	0
SH-NHC-0085	0715-0029/NHC	2016-07-17	6309	4.03776	18	24	1696	0
SH-NHC-0085	0715-0029/NHC	2016-07-18	10545	6.7994	14	18	1853	0
SH-NHC-0085	0715-0029/NHC	2016-07-19	3322	2.33479	12	16	1375	0
