# Supplementary material for: Beyond fitness tracking: The use of consumer-grade wearable data from normal volunteers in cardiovascular and lipidomics research
Source: PLoS Biol. 2018 Feb 27;16(2):e2004285. doi: 10.1371/journal.pbio.2004285 (PMC5828350; doi:10.1371/journal.pbio.2004285)
Supplement: S2 Data — (ZIP) [file pbio.2004285.s005.zip › S2_Data/Activity_Data/DailyTable_0715-0033-NHC.tsv]

ResearchID	BiobankID	Time	Steps	Distance	Floors	MinutesVeryActive	CalBurned	CalIntake
SH-NHC-0088	0715-0033/NHC	2016-07-21	6563	4.39074	2	0	1533	0
SH-NHC-0088	0715-0033/NHC	2016-07-22	12354	8.26501	6	4	1958	0
SH-NHC-0088	0715-0033/NHC	2016-07-23	8564	5.72938	23	7	1693	0
SH-NHC-0088	0715-0033/NHC	2016-07-24	11420	7.64007	8	0	1863	0
SH-NHC-0088	0715-0033/NHC	2016-07-25	7197	4.81486	7	0	1552	0
