# Supplementary material for: Beyond fitness tracking: The use of consumer-grade wearable data from normal volunteers in cardiovascular and lipidomics research
Source: PLoS Biol. 2018 Feb 27;16(2):e2004285. doi: 10.1371/journal.pbio.2004285 (PMC5828350; doi:10.1371/journal.pbio.2004285)
Supplement: S2 Data — (ZIP) [file pbio.2004285.s005.zip › S2_Data/Activity_Data/DailyTable_0715-0035-NHC.tsv]

ResearchID	BiobankID	Time	Steps	Distance	Floors	MinutesVeryActive	CalBurned	CalIntake
SH-NHC-0006	0715-0035/NHC	2015-10-28	14	0.00901	0	0	1275	0
SH-NHC-0006	0715-0035/NHC	2015-10-29	0	0	0	0	1273	0
SH-NHC-0006	0715-0035/NHC	2015-10-30	0	0	0	0	1273	0
SH-NHC-0006	0715-0035/NHC	2015-10-31	0	0	0	0	1273	0
SH-NHC-0006	0715-0035/NHC	2015-11-01	0	0	0	0	1273	0
SH-NHC-0006	0715-0035/NHC	2015-11-02	0	0	0	0	1273	0
SH-NHC-0006	0715-0035/NHC	2015-11-03	0	0	0	0	1273	0
SH-NHC-0006	0715-0035/NHC	2015-11-04	0	0	0	0	1273	0
SH-NHC-0006	0715-0035/NHC	2015-11-05	0	0	0	0	1273	0
SH-NHC-0006	0715-0035/NHC	2015-11-06	0	0	0	0	1273	0
SH-NHC-0006	0715-0035/NHC	2015-11-07	0	0	0	0	1273	0
SH-NHC-0006	0715-0035/NHC	2015-11-08	0	0	0	0	1273	0
SH-NHC-0006	0715-0035/NHC	2015-11-09	0	0	0	0	1273	0
SH-NHC-0006	0715-0035/NHC	2015-11-10	0	0	0	0	1273	0
SH-NHC-0006	0715-0035/NHC	2015-11-11	0	0	0	0	1273	0
SH-NHC-0006	0715-0035/NHC	2015-11-12	0	0	0	0	1273	0
SH-NHC-0006	0715-0035/NHC	2015-11-13	0	0	0	0	1273	0
SH-NHC-0006	0715-0035/NHC	2015-11-14	0	0	0	0	1273	0
SH-NHC-0006	0715-0035/NHC	2015-11-15	0	0	0	0	1273	0
SH-NHC-0006	0715-0035/NHC	2015-11-16	3269	2.13465	1	0	1273	0
SH-NHC-0006	0715-0035/NHC	2015-11-17	7110	4.64283	7	0	1926	0
SH-NHC-0006	0715-0035/NHC	2015-11-18	9187	5.99922	6	17	1964	0
SH-NHC-0006	0715-0035/NHC	2015-11-19	10973	7.1655	20	24	2216	0
SH-NHC-0006	0715-0035/NHC	2015-11-20	8668	5.6602	13	4	1918	0
SH-NHC-0006	0715-0035/NHC	2015-11-21	10657	6.95925	12	6	2039	0
SH-NHC-0006	0715-0035/NHC	2015-11-22	6713	4.3837	10	5	1916	0
SH-NHC-0006	0715-0035/NHC	2015-11-23	2518	1.64428	8	10	1454	0
