# Supplementary material for: Beyond fitness tracking: The use of consumer-grade wearable data from normal volunteers in cardiovascular and lipidomics research
Source: PLoS Biol. 2018 Feb 27;16(2):e2004285. doi: 10.1371/journal.pbio.2004285 (PMC5828350; doi:10.1371/journal.pbio.2004285)
Supplement: S2 Data — (ZIP) [file pbio.2004285.s005.zip › S2_Data/Activity_Data/DailyTable_0715-0036-NHC.tsv]

ResearchID	BiobankID	Time	Steps	Distance	Floors	MinutesVeryActive	CalBurned	CalIntake
SH-NHC-0090	0715-0036/NHC	2016-07-26	7005	4.80543	8	0	1829	0
SH-NHC-0090	0715-0036/NHC	2016-07-27	11861	8.13665	12	0	2274	0
SH-NHC-0090	0715-0036/NHC	2016-07-28	13212	9.06343	8	3	2400	0
SH-NHC-0090	0715-0036/NHC	2016-07-29	13324	9.1403	30	9	2335	0
SH-NHC-0090	0715-0036/NHC	2016-07-30	14879	10.20702	30	32	2491	0
SH-NHC-0090	0715-0036/NHC	2016-07-31	12695	8.70883	42	12	2200	0
SH-NHC-0090	0715-0036/NHC	2016-08-01	10494	7.1989	20	15	2086	0
