# Supplementary material for: Beyond fitness tracking: The use of consumer-grade wearable data from normal volunteers in cardiovascular and lipidomics research
Source: PLoS Biol. 2018 Feb 27;16(2):e2004285. doi: 10.1371/journal.pbio.2004285 (PMC5828350; doi:10.1371/journal.pbio.2004285)
Supplement: S2 Data — (ZIP) [file pbio.2004285.s005.zip › S2_Data/Activity_Data/DailyTable_0715-0054-NHC.tsv]

ResearchID	BiobankID	Time	Steps	Distance	Floors	MinutesVeryActive	CalBurned	CalIntake
SH-NHC-0097	0715-0054/NHC	2016-08-11	12026	7.94933	6	0	1851	0
SH-NHC-0097	0715-0054/NHC	2016-08-12	10840	7.16538	14	13	1911	0
SH-NHC-0097	0715-0054/NHC	2016-08-13	8938	5.90827	8	0	1888	0
SH-NHC-0097	0715-0054/NHC	2016-08-14	15543	10.2744	14	4	2203	0
SH-NHC-0097	0715-0054/NHC	2016-08-15	6348	4.19619	4	1	1606	0
