# Supplementary material for: Beyond fitness tracking: The use of consumer-grade wearable data from normal volunteers in cardiovascular and lipidomics research
Source: PLoS Biol. 2018 Feb 27;16(2):e2004285. doi: 10.1371/journal.pbio.2004285 (PMC5828350; doi:10.1371/journal.pbio.2004285)
Supplement: S2 Data — (ZIP) [file pbio.2004285.s005.zip › S2_Data/Activity_Data/DailyTable_0715-0055-NHC.tsv]

ResearchID	BiobankID	Time	Steps	Distance	Floors	MinutesVeryActive	CalBurned	CalIntake
SH-NHC-0098	0715-0055/NHC	2016-08-12	8121	5.69303	4	12	2036	0
SH-NHC-0098	0715-0055/NHC	2016-08-13	9090	6.37227	7	13	2341	0
SH-NHC-0098	0715-0055/NHC	2016-08-14	7287	5.10828	8	3	2069	0
SH-NHC-0098	0715-0055/NHC	2016-08-15	10061	7.05296	6	13	2365	0
SH-NHC-0098	0715-0055/NHC	2016-08-16	6375	4.46906	9	8	2327	0
SH-NHC-0098	0715-0055/NHC	2016-08-17	4621	3.23938	10	244	3640	0
