# Supplementary material for: Beyond fitness tracking: The use of consumer-grade wearable data from normal volunteers in cardiovascular and lipidomics research
Source: PLoS Biol. 2018 Feb 27;16(2):e2004285. doi: 10.1371/journal.pbio.2004285 (PMC5828350; doi:10.1371/journal.pbio.2004285)
Supplement: S2 Data — (ZIP) [file pbio.2004285.s005.zip › S2_Data/Activity_Data/DailyTable_0715-0059-NHC.tsv]

ResearchID	BiobankID	Time	Steps	Distance	Floors	MinutesVeryActive	CalBurned	CalIntake
SH-NHC-0102	0715-0059/NHC	2016-08-17	4843	3.20935	2	7	1438	0
SH-NHC-0102	0715-0059/NHC	2016-08-18	7414	4.84144	12	6	1771	0
SH-NHC-0102	0715-0059/NHC	2016-08-19	7293	4.76244	8	8	1757	0
SH-NHC-0102	0715-0059/NHC	2016-08-20	5608	3.66213	2	2	1508	0
SH-NHC-0102	0715-0059/NHC	2016-08-21	5383	3.51517	0	0	1537	0
SH-NHC-0102	0715-0059/NHC	2016-08-22	5831	3.83262	24	8	1560	0
