# Supplementary material for: Beyond fitness tracking: The use of consumer-grade wearable data from normal volunteers in cardiovascular and lipidomics research
Source: PLoS Biol. 2018 Feb 27;16(2):e2004285. doi: 10.1371/journal.pbio.2004285 (PMC5828350; doi:10.1371/journal.pbio.2004285)
Supplement: S2 Data — (ZIP) [file pbio.2004285.s005.zip › S2_Data/Activity_Data/DailyTable_0715-0063-NHC.tsv]

ResearchID	BiobankID	Time	Steps	Distance	Floors	MinutesVeryActive	CalBurned	CalIntake
SH-NHC-0103	0715-0063/NHC	2016-08-18	4570	3.1533	4	0	1547	0
SH-NHC-0103	0715-0063/NHC	2016-08-19	13221	9.12249	1	36	2029	0
SH-NHC-0103	0715-0063/NHC	2016-08-20	12030	8.3007	1	6	1948	0
SH-NHC-0103	0715-0063/NHC	2016-08-21	9996	6.89724	1	34	1815	0
SH-NHC-0103	0715-0063/NHC	2016-08-22	4856	3.35064	3	21	1479	0
