# Supplementary material for: Beyond fitness tracking: The use of consumer-grade wearable data from normal volunteers in cardiovascular and lipidomics research
Source: PLoS Biol. 2018 Feb 27;16(2):e2004285. doi: 10.1371/journal.pbio.2004285 (PMC5828350; doi:10.1371/journal.pbio.2004285)
Supplement: S2 Data — (ZIP) [file pbio.2004285.s005.zip › S2_Data/Activity_Data/DailyTable_0715-0070-NHC.tsv]

ResearchID	BiobankID	Time	Steps	Distance	Floors	MinutesVeryActive	CalBurned	CalIntake
SH-NHC-0114	0715-0070/NHC	2016-09-06	16084	11.09796	14	0	2308	0
SH-NHC-0114	0715-0070/NHC	2016-09-07	10892	7.51548	20	0	2523	0
SH-NHC-0114	0715-0070/NHC	2016-09-08	8625	5.95125	9	27	2369	0
SH-NHC-0114	0715-0070/NHC	2016-09-09	7914	5.46066	2	10	2187	0
SH-NHC-0114	0715-0070/NHC	2016-09-10	10498	7.24362	7	12	2661	0
SH-NHC-0114	0715-0070/NHC	2016-09-11	3085	2.12865	0	0	1921	0
SH-NHC-0114	0715-0070/NHC	2016-09-12	3580	2.4702	0	0	1841	0
SH-NHC-0114	0715-0070/NHC	2016-09-13	3668	2.53092	0	0	1973	0
SH-NHC-0114	0715-0070/NHC	2016-09-14	2308	1.59252	2	16	1790	0
