# Supplementary material for: Beyond fitness tracking: The use of consumer-grade wearable data from normal volunteers in cardiovascular and lipidomics research
Source: PLoS Biol. 2018 Feb 27;16(2):e2004285. doi: 10.1371/journal.pbio.2004285 (PMC5828350; doi:10.1371/journal.pbio.2004285)
Supplement: S2 Data — (ZIP) [file pbio.2004285.s005.zip › S2_Data/Activity_Data/DailyTable_0715-0074-NHC.tsv]

ResearchID	BiobankID	Time	Steps	Distance	Floors	MinutesVeryActive	CalBurned	CalIntake
SH-NHC-0105	0715-0074/NHC	2016-08-22	6736	4.75561	3	30	2330	0
SH-NHC-0105	0715-0074/NHC	2016-08-23	13916	9.82469	11	61	3047	0
SH-NHC-0105	0715-0074/NHC	2016-08-24	12645	8.92739	8	39	2938	0
SH-NHC-0105	0715-0074/NHC	2016-08-25	13485	9.52041	10	70	2863	0
SH-NHC-0105	0715-0074/NHC	2016-08-26	5825	4.11245	21	26	2191	0
