# Supplementary material for: Beyond fitness tracking: The use of consumer-grade wearable data from normal volunteers in cardiovascular and lipidomics research
Source: PLoS Biol. 2018 Feb 27;16(2):e2004285. doi: 10.1371/journal.pbio.2004285 (PMC5828350; doi:10.1371/journal.pbio.2004285)
Supplement: S2 Data — (ZIP) [file pbio.2004285.s005.zip › S2_Data/Activity_Data/DailyTable_0715-0077-NHC.tsv]

ResearchID	BiobankID	Time	Steps	Distance	Floors	MinutesVeryActive	CalBurned	CalIntake
SH-NHC-0108	0715-0077/NHC	2016-08-26	9000	6.46198	5	5	2343	0
SH-NHC-0108	0715-0077/NHC	2016-08-27	24595	19.71935	18	88	3488	0
SH-NHC-0108	0715-0077/NHC	2016-08-28	10107	7.54039	4	9	2518	0
SH-NHC-0108	0715-0077/NHC	2016-08-29	21683	16.22189	12	49	3497	0
SH-NHC-0108	0715-0077/NHC	2016-08-30	1387	0.99586	0	0	1728	0
