# Supplementary material for: Beyond fitness tracking: The use of consumer-grade wearable data from normal volunteers in cardiovascular and lipidomics research
Source: PLoS Biol. 2018 Feb 27;16(2):e2004285. doi: 10.1371/journal.pbio.2004285 (PMC5828350; doi:10.1371/journal.pbio.2004285)
Supplement: S2 Data — (ZIP) [file pbio.2004285.s005.zip › S2_Data/Activity_Data/DailyTable_0715-0080-NHC.tsv]

ResearchID	BiobankID	Time	Steps	Distance	Floors	MinutesVeryActive	CalBurned	CalIntake
SH-NHC-0112	0715-0080/NHC	2016-09-02	4115	2.76944	8	0	1747	0
SH-NHC-0112	0715-0080/NHC	2016-09-03	7149	4.81142	0	0	2181	0
SH-NHC-0112	0715-0080/NHC	2016-09-04	7698	5.18087	4	0	2053	0
SH-NHC-0112	0715-0080/NHC	2016-09-05	8907	5.99446	14	7	2089	0
SH-NHC-0112	0715-0080/NHC	2016-09-06	2738	1.84272	6	7	1560	0
