# Supplementary material for: Beyond fitness tracking: The use of consumer-grade wearable data from normal volunteers in cardiovascular and lipidomics research
Source: PLoS Biol. 2018 Feb 27;16(2):e2004285. doi: 10.1371/journal.pbio.2004285 (PMC5828350; doi:10.1371/journal.pbio.2004285)
Supplement: S2 Data — (ZIP) [file pbio.2004285.s005.zip › S2_Data/Activity_Data/DailyTable_0716-0002-NHC.tsv]

ResearchID	BiobankID	Time	Steps	Distance	Floors	MinutesVeryActive	CalBurned	CalIntake
SH-NHC-0226	0716-0002/NHC	2017-01-16	7908	4.90296	3	22	2033	0
SH-NHC-0226	0716-0002/NHC	2017-01-17	23576	14.61712	3	146	3524	0
SH-NHC-0226	0716-0002/NHC	2017-01-18	18996	11.77752	4	66	2847	0
SH-NHC-0226	0716-0002/NHC	2017-01-19	25880	16.0456	15	175	3542	0
SH-NHC-0226	0716-0002/NHC	2017-01-20	18057	11.19534	7	45	2586	0
