# Supplementary material for: Beyond fitness tracking: The use of consumer-grade wearable data from normal volunteers in cardiovascular and lipidomics research
Source: PLoS Biol. 2018 Feb 27;16(2):e2004285. doi: 10.1371/journal.pbio.2004285 (PMC5828350; doi:10.1371/journal.pbio.2004285)
Supplement: S2 Data — (ZIP) [file pbio.2004285.s005.zip › S2_Data/Activity_Data/DailyTable_0716-0004-NHC.tsv]

ResearchID	BiobankID	Time	Steps	Distance	Floors	MinutesVeryActive	CalBurned	CalIntake
SH-NHC-0079	0716-0004/NHC	2016-07-04	7515	5.70388	20	0	1762	0
SH-NHC-0079	0716-0004/NHC	2016-07-05	13598	10.32088	7	0	3420	0
SH-NHC-0079	0716-0004/NHC	2016-07-06	5151	3.9096	11	0	2375	0
SH-NHC-0079	0716-0004/NHC	2016-07-07	14369	10.90607	7	0	3969	0
SH-NHC-0079	0716-0004/NHC	2016-07-08	9012	6.8401	13	0	2848	0
SH-NHC-0079	0716-0004/NHC	2016-07-09	24547	22.11563	20	192	4515	0
SH-NHC-0079	0716-0004/NHC	2016-07-10	12180	9.24464	14	18	3098	0
SH-NHC-0079	0716-0004/NHC	2016-07-11	13738	10.42727	18	12	3578	0
SH-NHC-0079	0716-0004/NHC	2016-07-12	22363	17.0296	56	115	4391	0
SH-NHC-0079	0716-0004/NHC	2016-07-13	20450	19.11899	25	115	4261	0
SH-NHC-0079	0716-0004/NHC	2016-07-14	15022	11.40186	23	90	4027	0
SH-NHC-0079	0716-0004/NHC	2016-07-15	2022	1.53469	3	23	2216	0
