# Supplementary material for: Beyond fitness tracking: The use of consumer-grade wearable data from normal volunteers in cardiovascular and lipidomics research
Source: PLoS Biol. 2018 Feb 27;16(2):e2004285. doi: 10.1371/journal.pbio.2004285 (PMC5828350; doi:10.1371/journal.pbio.2004285)
Supplement: S2 Data — (ZIP) [file pbio.2004285.s005.zip › S2_Data/Activity_Data/DailyTable_0716-0012-NHC.tsv]

ResearchID	BiobankID	Time	Steps	Distance	Floors	MinutesVeryActive	CalBurned	CalIntake
SH-NHC-0083	0716-0012/NHC	2016-07-07	5484	4.23364	3	0	2577	0
SH-NHC-0083	0716-0012/NHC	2016-07-08	17751	14.04677	17	70	3618	0
SH-NHC-0083	0716-0012/NHC	2016-07-09	9366	7.23055	9	21	2969	0
SH-NHC-0083	0716-0012/NHC	2016-07-10	10750	8.299	14	38	2951	0
SH-NHC-0083	0716-0012/NHC	2016-07-11	8528	6.58361	1	5	2763	0
SH-NHC-0083	0716-0012/NHC	2016-07-12	10018	8.46425	5	25	3000	0
SH-NHC-0083	0716-0012/NHC	2016-07-13	10726	8.28047	8	8	3058	0
SH-NHC-0083	0716-0012/NHC	2016-07-14	1310	1.01132	1	0	2108	0
