# Supplementary material for: Beyond fitness tracking: The use of consumer-grade wearable data from normal volunteers in cardiovascular and lipidomics research
Source: PLoS Biol. 2018 Feb 27;16(2):e2004285. doi: 10.1371/journal.pbio.2004285 (PMC5828350; doi:10.1371/journal.pbio.2004285)
Supplement: S2 Data — (ZIP) [file pbio.2004285.s005.zip › S2_Data/Activity_Data/DailyTable_0716-0014-NHC.tsv]

ResearchID	BiobankID	Time	Steps	Distance	Floors	MinutesVeryActive	CalBurned	CalIntake
SH-NHC-0227	0716-0014/NHC	2017-01-18	7909	5.71029	6	0	2115	0
SH-NHC-0227	0716-0014/NHC	2017-01-19	6634	4.78974	3	0	2194	0
SH-NHC-0227	0716-0014/NHC	2017-01-20	8479	6.12183	3	0	2239	0
SH-NHC-0227	0716-0014/NHC	2017-01-21	5790	4.18038	1	0	2112	0
SH-NHC-0227	0716-0014/NHC	2017-01-22	17285	12.58365	11	25	2782	0
SH-NHC-0227	0716-0014/NHC	2017-01-23	7677	5.54279	11	41	2445	0
