# Supplementary material for: Beyond fitness tracking: The use of consumer-grade wearable data from normal volunteers in cardiovascular and lipidomics research
Source: PLoS Biol. 2018 Feb 27;16(2):e2004285. doi: 10.1371/journal.pbio.2004285 (PMC5828350; doi:10.1371/journal.pbio.2004285)
Supplement: S2 Data — (ZIP) [file pbio.2004285.s005.zip › S2_Data/Activity_Data/DailyTable_0716-0016-NHC.tsv]

ResearchID	BiobankID	Time	Steps	Distance	Floors	MinutesVeryActive	CalBurned	CalIntake
SH-NHC-0284	0716-0016/NHC	2017-03-03	8935	5.83462	2	1	1678	0
SH-NHC-0284	0716-0016/NHC	2017-03-04	5142	3.35777	2	0	1550	0
SH-NHC-0284	0716-0016/NHC	2017-03-05	10174	6.64373	1	11	1865	0
SH-NHC-0284	0716-0016/NHC	2017-03-06	4710	3.07571	4	0	1541	0
SH-NHC-0284	0716-0016/NHC	2017-03-07	4277	2.82929	5	0	1582	0
SH-NHC-0284	0716-0016/NHC	2017-03-08	975	0.63671	0	0	1282	0
