# Supplementary material for: Beyond fitness tracking: The use of consumer-grade wearable data from normal volunteers in cardiovascular and lipidomics research
Source: PLoS Biol. 2018 Feb 27;16(2):e2004285. doi: 10.1371/journal.pbio.2004285 (PMC5828350; doi:10.1371/journal.pbio.2004285)
Supplement: S2 Data — (ZIP) [file pbio.2004285.s005.zip › S2_Data/Activity_Data/DailyTable_0716-0024-NHC.tsv]

ResearchID	BiobankID	Time	Steps	Distance	Floors	MinutesVeryActive	CalBurned	CalIntake
SH-NHC-0277	0716-0024/NHC	2017-02-28	12138	8.21742	21	0	1445	0
SH-NHC-0277	0716-0024/NHC	2017-03-01	13590	9.23105	16	34	1987	0
SH-NHC-0277	0716-0024/NHC	2017-03-02	13625	9.2242	11	26	1985	0
SH-NHC-0277	0716-0024/NHC	2017-03-03	16290	11.55224	10	66	2422	0
SH-NHC-0277	0716-0024/NHC	2017-03-04	21019	14.23022	17	15	2295	0
SH-NHC-0277	0716-0024/NHC	2017-03-05	23270	15.91552	36	68	2466	0
SH-NHC-0277	0716-0024/NHC	2017-03-06	8171	5.56263	25	0	1640	0
SH-NHC-0277	0716-0024/NHC	2017-03-07	4564	3.08982	27	15	1301	0
