# Supplementary material for: Beyond fitness tracking: The use of consumer-grade wearable data from normal volunteers in cardiovascular and lipidomics research
Source: PLoS Biol. 2018 Feb 27;16(2):e2004285. doi: 10.1371/journal.pbio.2004285 (PMC5828350; doi:10.1371/journal.pbio.2004285)
Supplement: S2 Data — (ZIP) [file pbio.2004285.s005.zip › S2_Data/Activity_Data/DailyTable_0716-0028-NHC.tsv]

ResearchID	BiobankID	Time	Steps	Distance	Floors	MinutesVeryActive	CalBurned	CalIntake
SH-NHC-0089	0716-0028/NHC	2016-07-20	6299	4.34001	6	0	1677	0
SH-NHC-0089	0716-0028/NHC	2016-07-21	0	0	0	0	1248	0
SH-NHC-0089	0716-0028/NHC	2016-07-22	0	0	0	0	1248	0
SH-NHC-0089	0716-0028/NHC	2016-07-23	0	0	0	0	1248	0
SH-NHC-0089	0716-0028/NHC	2016-07-24	0	0	0	0	1248	0
SH-NHC-0089	0716-0028/NHC	2016-07-25	6500	4.4785	6	0	1940	0
SH-NHC-0089	0716-0028/NHC	2016-07-26	9498	6.54412	10	7	2282	0
SH-NHC-0089	0716-0028/NHC	2016-07-27	12354	8.5119	12	33	2438	0
SH-NHC-0089	0716-0028/NHC	2016-07-28	12809	8.86635	16	60	2425	0
SH-NHC-0089	0716-0028/NHC	2016-07-29	3604	2.48315	6	16	1704	0
SH-NHC-0089	0716-0028/NHC	2016-07-30	0	0	0	0	1248	0
SH-NHC-0089	0716-0028/NHC	2016-07-31	0	0	0	0	1248	0
SH-NHC-0089	0716-0028/NHC	2016-08-01	170	0.11713	0	0	1276	0
