# Supplementary material for: Beyond fitness tracking: The use of consumer-grade wearable data from normal volunteers in cardiovascular and lipidomics research
Source: PLoS Biol. 2018 Feb 27;16(2):e2004285. doi: 10.1371/journal.pbio.2004285 (PMC5828350; doi:10.1371/journal.pbio.2004285)
Supplement: S2 Data — (ZIP) [file pbio.2004285.s005.zip › S2_Data/Activity_Data/DailyTable_0716-0043-NHC.tsv]

ResearchID	BiobankID	Time	Steps	Distance	Floors	MinutesVeryActive	CalBurned	CalIntake
SH-NHC-0087	0716-0043/NHC	2016-07-21	3908	2.724	1	2	2123	0
SH-NHC-0087	0716-0043/NHC	2016-07-22	5330	3.71506	4	0	2224	0
SH-NHC-0087	0716-0043/NHC	2016-07-23	12945	9.0228	12	26	2765	0
SH-NHC-0087	0716-0043/NHC	2016-07-24	4173	2.90862	1	0	2092	0
SH-NHC-0087	0716-0043/NHC	2016-07-25	4840	3.37355	1	0	2198	0
SH-NHC-0087	0716-0043/NHC	2016-07-26	769	0.53599	0	0	1701	0
