# Supplementary material for: Beyond fitness tracking: The use of consumer-grade wearable data from normal volunteers in cardiovascular and lipidomics research
Source: PLoS Biol. 2018 Feb 27;16(2):e2004285. doi: 10.1371/journal.pbio.2004285 (PMC5828350; doi:10.1371/journal.pbio.2004285)
Supplement: S2 Data — (ZIP) [file pbio.2004285.s005.zip › S2_Data/Activity_Data/DailyTable_0716-0047-NHC.tsv]

ResearchID	BiobankID	Time	Steps	Distance	Floors	MinutesVeryActive	CalBurned	CalIntake
SH-NHC-0091	0716-0047/NHC	2016-07-29	6935	4.46614	4	0	1565	0
SH-NHC-0091	0716-0047/NHC	2016-07-30	5712	3.67852	4	3	1501	0
SH-NHC-0091	0716-0047/NHC	2016-07-31	16449	10.59318	16	65	1948	0
SH-NHC-0091	0716-0047/NHC	2016-08-01	21055	14.7987	16	44	2325	0
SH-NHC-0091	0716-0047/NHC	2016-08-02	1467	0.94475	8	0	1262	0
