# Supplementary material for: Beyond fitness tracking: The use of consumer-grade wearable data from normal volunteers in cardiovascular and lipidomics research
Source: PLoS Biol. 2018 Feb 27;16(2):e2004285. doi: 10.1371/journal.pbio.2004285 (PMC5828350; doi:10.1371/journal.pbio.2004285)
Supplement: S2 Data — (ZIP) [file pbio.2004285.s005.zip › S2_Data/Activity_Data/DailyTable_0716-0048-NHC.tsv]

ResearchID	BiobankID	Time	Steps	Distance	Floors	MinutesVeryActive	CalBurned	CalIntake
SH-NHC-0092	0716-0048/NHC	2016-07-29	5167	3.56011	3	3	2064	0
SH-NHC-0092	0716-0048/NHC	2016-07-30	7060	4.86441	2	7	2183	0
SH-NHC-0092	0716-0048/NHC	2016-07-31	16845	11.6467	8	86	2711	0
SH-NHC-0092	0716-0048/NHC	2016-08-01	8907	6.13701	2	23	2335	0
SH-NHC-0092	0716-0048/NHC	2016-08-02	396	0.27286	0	34	2012	0
