# Supplementary material for: Beyond fitness tracking: The use of consumer-grade wearable data from normal volunteers in cardiovascular and lipidomics research
Source: PLoS Biol. 2018 Feb 27;16(2):e2004285. doi: 10.1371/journal.pbio.2004285 (PMC5828350; doi:10.1371/journal.pbio.2004285)
Supplement: S2 Data — (ZIP) [file pbio.2004285.s005.zip › S2_Data/Activity_Data/DailyTable_0815-0011-NHC.tsv]

ResearchID	BiobankID	Time	Steps	Distance	Floors	MinutesVeryActive	CalBurned	CalIntake
SH-NHC-0125	0815-0011/NHC	2016-09-26	2863	1.84383	0	0	1275	0
SH-NHC-0125	0815-0011/NHC	2016-09-27	5442	3.50464	3	0	1087	0
SH-NHC-0125	0815-0011/NHC	2016-09-28	11118	7.15999	11	12	1202	0
SH-NHC-0125	0815-0011/NHC	2016-09-29	9427	6.071	5	15	1408	0
SH-NHC-0125	0815-0011/NHC	2016-09-30	560	0.36064	0	0	1687	0
SH-NHC-0125	0815-0011/NHC	2016-10-01	4741	3.05323	6	0	1568	0
SH-NHC-0125	0815-0011/NHC	2016-10-02	1583	1.01944	1	0	1042	0
