# Supplementary material for: Beyond fitness tracking: The use of consumer-grade wearable data from normal volunteers in cardiovascular and lipidomics research
Source: PLoS Biol. 2018 Feb 27;16(2):e2004285. doi: 10.1371/journal.pbio.2004285 (PMC5828350; doi:10.1371/journal.pbio.2004285)
Supplement: S2 Data — (ZIP) [file pbio.2004285.s005.zip › S2_Data/Activity_Data/DailyTable_0815-0017-NHC.tsv]

ResearchID	BiobankID	Time	Steps	Distance	Floors	MinutesVeryActive	CalBurned	CalIntake
SH-NHC-0110	0815-0017/NHC	2016-09-01	5865	4.21114	2	0	2324	0
SH-NHC-0110	0815-0017/NHC	2016-09-02	11609	8.33537	30	6	3269	0
SH-NHC-0110	0815-0017/NHC	2016-09-03	16249	11.66678	56	34	3639	0
SH-NHC-0110	0815-0017/NHC	2016-09-04	15606	11.2051	4	118	3707	0
SH-NHC-0110	0815-0017/NHC	2016-09-05	1237	0.88816	1	0	1939	0
