# Supplementary material for: Beyond fitness tracking: The use of consumer-grade wearable data from normal volunteers in cardiovascular and lipidomics research
Source: PLoS Biol. 2018 Feb 27;16(2):e2004285. doi: 10.1371/journal.pbio.2004285 (PMC5828350; doi:10.1371/journal.pbio.2004285)
Supplement: S2 Data — (ZIP) [file pbio.2004285.s005.zip › S2_Data/Activity_Data/DailyTable_0815-0018-NHC.tsv]

ResearchID	BiobankID	Time	Steps	Distance	Floors	MinutesVeryActive	CalBurned	CalIntake
SH-NHC-0008	0815-0018/NHC	2015-11-06	6280	4.35832	12	0	1855	0
SH-NHC-0008	0815-0018/NHC	2015-11-07	0	0	0	0	1419	0
SH-NHC-0008	0815-0018/NHC	2015-11-08	106	0.07356	0	0	1427	0
SH-NHC-0008	0815-0018/NHC	2015-11-09	0	0	0	0	1419	0
SH-NHC-0008	0815-0018/NHC	2015-11-10	0	0	0	0	1419	0
SH-NHC-0008	0815-0018/NHC	2015-11-11	0	0	0	0	1419	0
SH-NHC-0008	0815-0018/NHC	2015-11-12	0	0	0	0	1419	0
SH-NHC-0008	0815-0018/NHC	2015-11-13	0	0	0	0	1419	0
SH-NHC-0008	0815-0018/NHC	2015-11-14	0	0	0	0	1419	0
SH-NHC-0008	0815-0018/NHC	2015-11-15	0	0	0	0	1419	0
SH-NHC-0008	0815-0018/NHC	2015-11-16	0	0	0	0	1419	0
SH-NHC-0008	0815-0018/NHC	2015-11-17	0	0	0	0	1419	0
SH-NHC-0008	0815-0018/NHC	2015-11-18	0	0	0	0	1419	0
SH-NHC-0008	0815-0018/NHC	2015-11-19	337	0.22143	1	0	1462	0
SH-NHC-0008	0815-0018/NHC	2015-11-20	6599	4.33566	7	1	1915	0
SH-NHC-0008	0815-0018/NHC	2015-11-21	5891	3.87064	5	0	2074	0
SH-NHC-0008	0815-0018/NHC	2015-11-22	10080	6.64726	17	1	2376	0
SH-NHC-0008	0815-0018/NHC	2015-11-23	3839	2.52226	1	0	1781	0
SH-NHC-0008	0815-0018/NHC	2015-11-24	3237	2.19947	3	0	1715	0
SH-NHC-0008	0815-0018/NHC	2015-11-25	2544	1.69459	6	8	1588	0
