# Supplementary material for: Beyond fitness tracking: The use of consumer-grade wearable data from normal volunteers in cardiovascular and lipidomics research
Source: PLoS Biol. 2018 Feb 27;16(2):e2004285. doi: 10.1371/journal.pbio.2004285 (PMC5828350; doi:10.1371/journal.pbio.2004285)
Supplement: S2 Data — (ZIP) [file pbio.2004285.s005.zip › S2_Data/Activity_Data/DailyTable_0815-0024-NHC.tsv]

ResearchID	BiobankID	Time	Steps	Distance	Floors	MinutesVeryActive	CalBurned	CalIntake
SH-NHC-0162	0815-0024/NHC	2016-11-15	9195	5.66728	3	14	1212	0
SH-NHC-0162	0815-0024/NHC	2016-11-16	8953	5.39044	5	1	1332	0
SH-NHC-0162	0815-0024/NHC	2016-11-17	8621	5.25936	4	10	1380	0
SH-NHC-0162	0815-0024/NHC	2016-11-18	11000	6.76346	5	7	1408	0
SH-NHC-0162	0815-0024/NHC	2016-11-19	21279	12.83715	10	105	1747	0
SH-NHC-0162	0815-0024/NHC	2016-11-20	14793	9.01152	2	36	1758	0
SH-NHC-0162	0815-0024/NHC	2016-11-21	3132	2.00945	7	15	990	0
