# Supplementary material for: Beyond fitness tracking: The use of consumer-grade wearable data from normal volunteers in cardiovascular and lipidomics research
Source: PLoS Biol. 2018 Feb 27;16(2):e2004285. doi: 10.1371/journal.pbio.2004285 (PMC5828350; doi:10.1371/journal.pbio.2004285)
Supplement: S2 Data — (ZIP) [file pbio.2004285.s005.zip › S2_Data/Activity_Data/DailyTable_0815-0037-NHC.tsv]

ResearchID	BiobankID	Time	Steps	Distance	Floors	MinutesVeryActive	CalBurned	CalIntake
SH-NHC-0123	0815-0037/NHC	2016-09-22	7041	4.68273	5	14	1439	0
SH-NHC-0123	0815-0037/NHC	2016-09-23	8045	5.35071	1	19	1570	0
SH-NHC-0123	0815-0037/NHC	2016-09-24	9261	6.15924	3	6	1587	0
SH-NHC-0123	0815-0037/NHC	2016-09-25	11271	7.49595	13	0	1634	0
SH-NHC-0123	0815-0037/NHC	2016-09-26	5828	3.87624	1	0	1458	0
SH-NHC-0123	0815-0037/NHC	2016-09-27	0	0	0	0	1030	0
SH-NHC-0123	0815-0037/NHC	2016-09-28	1974	1.31277	9	8	1119	0
