# Supplementary material for: Beyond fitness tracking: The use of consumer-grade wearable data from normal volunteers in cardiovascular and lipidomics research
Source: PLoS Biol. 2018 Feb 27;16(2):e2004285. doi: 10.1371/journal.pbio.2004285 (PMC5828350; doi:10.1371/journal.pbio.2004285)
Supplement: S2 Data — (ZIP) [file pbio.2004285.s005.zip › S2_Data/Activity_Data/DailyTable_0815-0039-NHC.tsv]

ResearchID	BiobankID	Time	Steps	Distance	Floors	MinutesVeryActive	CalBurned	CalIntake
SH-NHC-0120	0815-0039/NHC	2016-09-14	7782	5.49415	6	37	2111	0
SH-NHC-0120	0815-0039/NHC	2016-09-15	5804	4.09762	0	10	2171	0
SH-NHC-0120	0815-0039/NHC	2016-09-16	8311	5.86756	6	29	2727	0
SH-NHC-0120	0815-0039/NHC	2016-09-17	11500	8.119	34	65	2807	0
SH-NHC-0120	0815-0039/NHC	2016-09-18	8748	6.1761	16	70	3025	0
SH-NHC-0120	0815-0039/NHC	2016-09-19	13681	10.66536	30	67	2951	0
SH-NHC-0120	0815-0039/NHC	2016-09-20	2970	2.31584	8	12	1857	0
