# Supplementary material for: Beyond fitness tracking: The use of consumer-grade wearable data from normal volunteers in cardiovascular and lipidomics research
Source: PLoS Biol. 2018 Feb 27;16(2):e2004285. doi: 10.1371/journal.pbio.2004285 (PMC5828350; doi:10.1371/journal.pbio.2004285)
Supplement: S2 Data — (ZIP) [file pbio.2004285.s005.zip › S2_Data/Activity_Data/DailyTable_0815-0041-NHC.tsv]

ResearchID	BiobankID	Time	Steps	Distance	Floors	MinutesVeryActive	CalBurned	CalIntake
SH-NHC-0143	0815-0041/NHC	2016-10-26	8462	5.48603	1	0	1492	0
SH-NHC-0143	0815-0041/NHC	2016-10-27	15711	10.15526	3	24	1785	0
SH-NHC-0143	0815-0041/NHC	2016-10-28	14913	9.63967	10	42	1889	0
SH-NHC-0143	0815-0041/NHC	2016-10-29	11683	7.52386	12	35	1646	0
SH-NHC-0143	0815-0041/NHC	2016-10-30	11524	7.42145	2	43	1603	0
SH-NHC-0143	0815-0041/NHC	2016-10-31	1924	1.23906	4	1	1131	0
