# Supplementary material for: Beyond fitness tracking: The use of consumer-grade wearable data from normal volunteers in cardiovascular and lipidomics research
Source: PLoS Biol. 2018 Feb 27;16(2):e2004285. doi: 10.1371/journal.pbio.2004285 (PMC5828350; doi:10.1371/journal.pbio.2004285)
Supplement: S2 Data — (ZIP) [file pbio.2004285.s005.zip › S2_Data/Activity_Data/DailyTable_0815-0054-NHC.tsv]

ResearchID	BiobankID	Time	Steps	Distance	Floors	MinutesVeryActive	CalBurned	CalIntake
SH-NHC-0130	0815-0054/NHC	2016-10-06	5442	3.77676	1	0	1599	0
SH-NHC-0130	0815-0054/NHC	2016-10-07	1601	1.11112	0	0	1396	0
SH-NHC-0130	0815-0054/NHC	2016-10-08	10087	7.0725	5	38	2161	0
SH-NHC-0130	0815-0054/NHC	2016-10-09	13125	9.10875	9	7	2216	0
SH-NHC-0130	0815-0054/NHC	2016-10-10	10988	7.62571	5	2	1989	0
SH-NHC-0130	0815-0054/NHC	2016-10-11	9680	6.71797	7	5	2054	0
SH-NHC-0130	0815-0054/NHC	2016-10-12	10641	7.38492	15	25	1961	0
