# Supplementary material for: Beyond fitness tracking: The use of consumer-grade wearable data from normal volunteers in cardiovascular and lipidomics research
Source: PLoS Biol. 2018 Feb 27;16(2):e2004285. doi: 10.1371/journal.pbio.2004285 (PMC5828350; doi:10.1371/journal.pbio.2004285)
Supplement: S2 Data — (ZIP) [file pbio.2004285.s005.zip › S2_Data/Activity_Data/DailyTable_0815-0059-NHC.tsv]

ResearchID	BiobankID	Time	Steps	Distance	Floors	MinutesVeryActive	CalBurned	CalIntake
SH-NHC-0158	0815-0059/NHC	2016-11-11	8600	5.85672	10	15	1761	0
SH-NHC-0158	0815-0059/NHC	2016-11-12	10095	6.90455	22	25	1989	0
SH-NHC-0158	0815-0059/NHC	2016-11-13	14291	9.73237	14	45	2088	0
SH-NHC-0158	0815-0059/NHC	2016-11-14	9323	6.34896	60	20	1790	0
SH-NHC-0158	0815-0059/NHC	2016-11-15	12914	8.82172	54	13	2132	0
SH-NHC-0158	0815-0059/NHC	2016-11-16	1704	1.16047	8	0	1282	0
