# Supplementary material for: Beyond fitness tracking: The use of consumer-grade wearable data from normal volunteers in cardiovascular and lipidomics research
Source: PLoS Biol. 2018 Feb 27;16(2):e2004285. doi: 10.1371/journal.pbio.2004285 (PMC5828350; doi:10.1371/journal.pbio.2004285)
Supplement: S2 Data — (ZIP) [file pbio.2004285.s005.zip › S2_Data/Activity_Data/DailyTable_0815-0062-NHC.tsv]

ResearchID	BiobankID	Time	Steps	Distance	Floors	MinutesVeryActive	CalBurned	CalIntake
SH-NHC-0127	0815-0062/NHC	2016-10-04	4552	3.32296	6	0	2108	0
SH-NHC-0127	0815-0062/NHC	2016-10-05	6744	4.92312	6	0	2398	0
SH-NHC-0127	0815-0062/NHC	2016-10-06	7283	5.31659	8	5	2374	0
SH-NHC-0127	0815-0062/NHC	2016-10-07	3689	2.69297	2	0	2056	0
SH-NHC-0127	0815-0062/NHC	2016-10-08	10315	9.10804	0	50	2681	0
SH-NHC-0127	0815-0062/NHC	2016-10-09	5467	3.99091	0	0	2194	0
SH-NHC-0127	0815-0062/NHC	2016-10-10	829	0.60517	0	23	1931	0
