# Supplementary material for: Beyond fitness tracking: The use of consumer-grade wearable data from normal volunteers in cardiovascular and lipidomics research
Source: PLoS Biol. 2018 Feb 27;16(2):e2004285. doi: 10.1371/journal.pbio.2004285 (PMC5828350; doi:10.1371/journal.pbio.2004285)
Supplement: S2 Data — (ZIP) [file pbio.2004285.s005.zip › S2_Data/Activity_Data/DailyTable_0815-0069-NHC.tsv]

ResearchID	BiobankID	Time	Steps	Distance	Floors	MinutesVeryActive	CalBurned	CalIntake
SH-NHC-0121	0815-0069/NHC	2016-09-14	5212	3.33568	4	4	1414	0
SH-NHC-0121	0815-0069/NHC	2016-09-15	9306	6.02112	2	22	1843	0
SH-NHC-0121	0815-0069/NHC	2016-09-16	7141	4.57024	7	0	1584	0
SH-NHC-0121	0815-0069/NHC	2016-09-17	9781	6.25984	0	0	1772	0
SH-NHC-0121	0815-0069/NHC	2016-09-18	6421	4.10944	1	0	1614	0
SH-NHC-0121	0815-0069/NHC	2016-09-19	5232	3.34848	2	0	1459	0
SH-NHC-0121	0815-0069/NHC	2016-09-20	3680	2.45376	3	6	1338	0
