# Supplementary material for: Beyond fitness tracking: The use of consumer-grade wearable data from normal volunteers in cardiovascular and lipidomics research
Source: PLoS Biol. 2018 Feb 27;16(2):e2004285. doi: 10.1371/journal.pbio.2004285 (PMC5828350; doi:10.1371/journal.pbio.2004285)
Supplement: S2 Data — (ZIP) [file pbio.2004285.s005.zip › S2_Data/Activity_Data/DailyTable_0815-0070-NHC.tsv]

ResearchID	BiobankID	Time	Steps	Distance	Floors	MinutesVeryActive	CalBurned	CalIntake
SH-NHC-0007	0815-0070/NHC	2015-11-13	3398	2.26986	11	4	1792	0
SH-NHC-0007	0815-0070/NHC	2015-11-14	0	0	0	0	1500	0
SH-NHC-0007	0815-0070/NHC	2015-11-15	0	0	0	0	1500	0
SH-NHC-0007	0815-0070/NHC	2015-11-16	0	0	0	0	1500	0
SH-NHC-0007	0815-0070/NHC	2015-11-17	8039	5.43436	0	0	2314	0
SH-NHC-0007	0815-0070/NHC	2015-11-18	19008	12.93644	39	0	3285	0
SH-NHC-0007	0815-0070/NHC	2015-11-19	13000	8.8095	12	38	2642	0
SH-NHC-0007	0815-0070/NHC	2015-11-20	8850	6.02611	13	7	2428	0
SH-NHC-0007	0815-0070/NHC	2015-11-21	11043	7.46506	17	15	2806	0
SH-NHC-0007	0815-0070/NHC	2015-11-22	4202	2.84058	7	15	2264	0
SH-NHC-0007	0815-0070/NHC	2015-11-23	12779	8.66027	16	20	2750	0
SH-NHC-0007	0815-0070/NHC	2015-11-24	5005	3.42657	8	15	2033	0
SH-NHC-0007	0815-0070/NHC	2015-11-25	54	0.0365	0	0	1506	0
