# Supplementary material for: Beyond fitness tracking: The use of consumer-grade wearable data from normal volunteers in cardiovascular and lipidomics research
Source: PLoS Biol. 2018 Feb 27;16(2):e2004285. doi: 10.1371/journal.pbio.2004285 (PMC5828350; doi:10.1371/journal.pbio.2004285)
Supplement: S2 Data — (ZIP) [file pbio.2004285.s005.zip › S2_Data/Activity_Data/DailyTable_0816-0010-NHC.tsv]

ResearchID	BiobankID	Time	Steps	Distance	Floors	MinutesVeryActive	CalBurned	CalIntake
SH-NHC-0275	0816-0010/NHC	2017-02-27	7958	5.53116	3	25	1785	0
SH-NHC-0275	0816-0010/NHC	2017-02-28	3832	2.62883	0	0	1674	0
SH-NHC-0275	0816-0010/NHC	2017-03-01	12859	8.9176	14	13	2099	0
SH-NHC-0275	0816-0010/NHC	2017-03-02	12724	8.77663	9	22	2144	0
SH-NHC-0275	0816-0010/NHC	2017-03-03	4470	3.06642	0	0	1605	0
