# Supplementary material for: Beyond fitness tracking: The use of consumer-grade wearable data from normal volunteers in cardiovascular and lipidomics research
Source: PLoS Biol. 2018 Feb 27;16(2):e2004285. doi: 10.1371/journal.pbio.2004285 (PMC5828350; doi:10.1371/journal.pbio.2004285)
Supplement: S2 Data — (ZIP) [file pbio.2004285.s005.zip › S2_Data/Activity_Data/DailyTable_0816-0014-NHC.tsv]

ResearchID	BiobankID	Time	Steps	Distance	Floors	MinutesVeryActive	CalBurned	CalIntake
SH-NHC-0113	0816-0014/NHC	2016-09-05	23	0.01531	0	0	1242	0
SH-NHC-0113	0816-0014/NHC	2016-09-06	0	0	0	0	1238	0
SH-NHC-0113	0816-0014/NHC	2016-09-07	0	0	0	0	1238	0
SH-NHC-0113	0816-0014/NHC	2016-09-08	0	0	0	0	1238	0
SH-NHC-0113	0816-0014/NHC	2016-09-09	0	0	0	0	1238	0
SH-NHC-0113	0816-0014/NHC	2016-09-10	0	0	0	0	1238	0
SH-NHC-0113	0816-0014/NHC	2016-09-11	0	0	0	0	1238	0
SH-NHC-0113	0816-0014/NHC	2016-09-12	0	0	0	0	1238	0
SH-NHC-0113	0816-0014/NHC	2016-09-13	7352	4.76409	5	0	1697	0
SH-NHC-0113	0816-0014/NHC	2016-09-14	8757	5.67463	11	0	1864	0
SH-NHC-0113	0816-0014/NHC	2016-09-15	11640	7.54272	18	1	2030	0
SH-NHC-0113	0816-0014/NHC	2016-09-16	5788	3.78183	14	0	1750	0
SH-NHC-0113	0816-0014/NHC	2016-09-17	9989	6.47289	18	0	2223	0
SH-NHC-0113	0816-0014/NHC	2016-09-18	4720	3.05858	7	0	1700	0
SH-NHC-0113	0816-0014/NHC	2016-09-19	6634	4.32923	19	9	1684	0
