# Supplementary material for: Beyond fitness tracking: The use of consumer-grade wearable data from normal volunteers in cardiovascular and lipidomics research
Source: PLoS Biol. 2018 Feb 27;16(2):e2004285. doi: 10.1371/journal.pbio.2004285 (PMC5828350; doi:10.1371/journal.pbio.2004285)
Supplement: S2 Data — (ZIP) [file pbio.2004285.s005.zip › S2_Data/Activity_Data/DailyTable_0816-0019-NHC.tsv]

ResearchID	BiobankID	Time	Steps	Distance	Floors	MinutesVeryActive	CalBurned	CalIntake
SH-NHC-0129	0816-0019/NHC	2016-10-06	12451	8.01844	0	8	1780	0
SH-NHC-0129	0816-0019/NHC	2016-10-07	16062	10.34392	13	20	1998	0
SH-NHC-0129	0816-0019/NHC	2016-10-08	20043	12.9076	0	17	2220	0
SH-NHC-0129	0816-0019/NHC	2016-10-09	9051	5.82884	4	6	1690	0
SH-NHC-0129	0816-0019/NHC	2016-10-10	17380	11.19272	9	53	1961	0
SH-NHC-0129	0816-0019/NHC	2016-10-11	11779	7.58567	8	44	1855	0
SH-NHC-0129	0816-0019/NHC	2016-10-12	2434	1.56749	5	21	1294	0
