# Supplementary material for: Beyond fitness tracking: The use of consumer-grade wearable data from normal volunteers in cardiovascular and lipidomics research
Source: PLoS Biol. 2018 Feb 27;16(2):e2004285. doi: 10.1371/journal.pbio.2004285 (PMC5828350; doi:10.1371/journal.pbio.2004285)
Supplement: S2 Data — (ZIP) [file pbio.2004285.s005.zip › S2_Data/Activity_Data/DailyTable_0816-0039-NHC.tsv]

ResearchID	BiobankID	Time	Steps	Distance	Floors	MinutesVeryActive	CalBurned	CalIntake
SH-NHC-0109	0816-0039/NHC	2016-09-01	6571	4.52744	2	58	3112	0
SH-NHC-0109	0816-0039/NHC	2016-09-02	25362	21.15073	18	182	4688	0
SH-NHC-0109	0816-0039/NHC	2016-09-03	18642	13.86404	12	59	3404	0
SH-NHC-0109	0816-0039/NHC	2016-09-04	8900	6.13216	3	37	2520	0
SH-NHC-0109	0816-0039/NHC	2016-09-05	5034	3.46842	8	38	2198	0
