# Supplementary material for: Beyond fitness tracking: The use of consumer-grade wearable data from normal volunteers in cardiovascular and lipidomics research
Source: PLoS Biol. 2018 Feb 27;16(2):e2004285. doi: 10.1371/journal.pbio.2004285 (PMC5828350; doi:10.1371/journal.pbio.2004285)
Supplement: S2 Data — (ZIP) [file pbio.2004285.s005.zip › S2_Data/Activity_Data/DailyTable_0816-0046-NHC.tsv]

ResearchID	BiobankID	Time	Steps	Distance	Floors	MinutesVeryActive	CalBurned	CalIntake
SH-NHC-0297	0816-0046/NHC	2017-03-10	4221	2.85768	2	0	1451	0
SH-NHC-0297	0816-0046/NHC	2017-03-11	9929	6.72221	6	3	1907	0
SH-NHC-0297	0816-0046/NHC	2017-03-12	10342	7.00172	6	0	1946	0
SH-NHC-0297	0816-0046/NHC	2017-03-13	11002	7.49241	12	2	1968	0
SH-NHC-0297	0816-0046/NHC	2017-03-14	4927	3.3357	1	0	1544	0
SH-NHC-0297	0816-0046/NHC	2017-03-15	3845	2.60314	0	0	1443	0
