# Supplementary material for: Beyond fitness tracking: The use of consumer-grade wearable data from normal volunteers in cardiovascular and lipidomics research
Source: PLoS Biol. 2018 Feb 27;16(2):e2004285. doi: 10.1371/journal.pbio.2004285 (PMC5828350; doi:10.1371/journal.pbio.2004285)
Supplement: S2 Data — (ZIP) [file pbio.2004285.s005.zip › S2_Data/Activity_Data/DailyTable_0816-0051-NHC.tsv]

ResearchID	BiobankID	Time	Steps	Distance	Floors	MinutesVeryActive	CalBurned	CalIntake
SH-NHC-0300	0816-0051/NHC	2017-03-13	9247	6.87596	7	21	2468	0
SH-NHC-0300	0816-0051/NHC	2017-03-14	10681	8.28707	10	39	2666	0
SH-NHC-0300	0816-0051/NHC	2017-03-15	10031	7.20225	11	9	2642	0
SH-NHC-0300	0816-0051/NHC	2017-03-16	10061	7.42067	4	42	2956	0
SH-NHC-0300	0816-0051/NHC	2017-03-17	1816	1.30392	9	4	1957	0
