# Supplementary material for: Beyond fitness tracking: The use of consumer-grade wearable data from normal volunteers in cardiovascular and lipidomics research
Source: PLoS Biol. 2018 Feb 27;16(2):e2004285. doi: 10.1371/journal.pbio.2004285 (PMC5828350; doi:10.1371/journal.pbio.2004285)
Supplement: S2 Data — (ZIP) [file pbio.2004285.s005.zip › S2_Data/Activity_Data/DailyTable_0816-0063-NHC.tsv]

ResearchID	BiobankID	Time	Steps	Distance	Floors	MinutesVeryActive	CalBurned	CalIntake
SH-NHC-0289	0816-0063/NHC	2017-03-07	7892	5.37445	2	0	1308	0
SH-NHC-0289	0816-0063/NHC	2017-03-08	6178	4.20721	4	0	1825	0
SH-NHC-0289	0816-0063/NHC	2017-03-09	8678	5.90994	5	0	1929	0
SH-NHC-0289	0816-0063/NHC	2017-03-10	5950	4.05215	6	0	1806	0
SH-NHC-0289	0816-0063/NHC	2017-03-11	11534	7.85492	2	0	2055	0
SH-NHC-0289	0816-0063/NHC	2017-03-12	7716	5.25483	3	0	1831	0
SH-NHC-0289	0816-0063/NHC	2017-03-13	6251	4.25718	0	0	1804	0
SH-NHC-0289	0816-0063/NHC	2017-03-14	1996	1.35931	2	0	1310	0
