# Supplementary material for: Beyond fitness tracking: The use of consumer-grade wearable data from normal volunteers in cardiovascular and lipidomics research
Source: PLoS Biol. 2018 Feb 27;16(2):e2004285. doi: 10.1371/journal.pbio.2004285 (PMC5828350; doi:10.1371/journal.pbio.2004285)
Supplement: S2 Data — (ZIP) [file pbio.2004285.s005.zip › S2_Data/Activity_Data/DailyTable_0816-0066-NHC.tsv]

ResearchID	BiobankID	Time	Steps	Distance	Floors	MinutesVeryActive	CalBurned	CalIntake
SH-NHC-0115	0816-0066/NHC	2016-09-06	7321	4.9856	3	0	1190	0
SH-NHC-0115	0816-0066/NHC	2016-09-07	8884	6.53439	13	0	1714	0
SH-NHC-0115	0816-0066/NHC	2016-09-08	7472	5.26439	7	0	1633	0
SH-NHC-0115	0816-0066/NHC	2016-09-09	7769	5.37634	5	0	1724	0
SH-NHC-0115	0816-0066/NHC	2016-09-10	3482	2.37136	1	0	1456	0
SH-NHC-0115	0816-0066/NHC	2016-09-11	6036	4.11076	9	2	1867	0
SH-NHC-0115	0816-0066/NHC	2016-09-12	9866	6.71892	8	0	1752	0
SH-NHC-0115	0816-0066/NHC	2016-09-13	4554	3.10127	8	0	1487	0
SH-NHC-0115	0816-0066/NHC	2016-09-14	6670	4.71967	17	0	1545	0
SH-NHC-0115	0816-0066/NHC	2016-09-15	5273	3.63347	12	13	1481	0
