# Supplementary material for: Beyond fitness tracking: The use of consumer-grade wearable data from normal volunteers in cardiovascular and lipidomics research
Source: PLoS Biol. 2018 Feb 27;16(2):e2004285. doi: 10.1371/journal.pbio.2004285 (PMC5828350; doi:10.1371/journal.pbio.2004285)
Supplement: S2 Data — (ZIP) [file pbio.2004285.s005.zip › S2_Data/Activity_Data/DailyTable_0816-0072-NHC.tsv]

ResearchID	BiobankID	Time	Steps	Distance	Floors	MinutesVeryActive	CalBurned	CalIntake
SH-NHC-0107	0816-0072/NHC	2016-08-26	12149	8.46796	8	21	2397	0
SH-NHC-0107	0816-0072/NHC	2016-08-27	24278	16.92196	16	143	3663	0
SH-NHC-0107	0816-0072/NHC	2016-08-28	17304	12.06104	2	131	3818	0
SH-NHC-0107	0816-0072/NHC	2016-08-29	6332	4.41353	5	0	2241	0
SH-NHC-0107	0816-0072/NHC	2016-08-30	7862	5.47997	11	0	2335	0
SH-NHC-0107	0816-0072/NHC	2016-08-31	7491	5.22134	9	0	2351	0
SH-NHC-0107	0816-0072/NHC	2016-09-01	1764	1.2295	4	0	1736	0
