# Supplementary material for: Beyond fitness tracking: The use of consumer-grade wearable data from normal volunteers in cardiovascular and lipidomics research
Source: PLoS Biol. 2018 Feb 27;16(2):e2004285. doi: 10.1371/journal.pbio.2004285 (PMC5828350; doi:10.1371/journal.pbio.2004285)
Supplement: S2 Data — (ZIP) [file pbio.2004285.s005.zip › S2_Data/Activity_Data/DailyTable_0816-0079-NHC.tsv]

ResearchID	BiobankID	Time	Steps	Distance	Floors	MinutesVeryActive	CalBurned	CalIntake
SH-NHC-0118	0816-0079/NHC	2016-09-09	10873	8.07879	3	6	2700	0
SH-NHC-0118	0816-0079/NHC	2016-09-10	14541	10.80426	7	29	2970	0
SH-NHC-0118	0816-0079/NHC	2016-09-11	11286	8.38562	1	1	2834	0
SH-NHC-0118	0816-0079/NHC	2016-09-12	7280	5.40912	1	0	2498	0
SH-NHC-0118	0816-0079/NHC	2016-09-13	1530	1.13679	0	5	1789	0
