# Supplementary material for: Beyond fitness tracking: The use of consumer-grade wearable data from normal volunteers in cardiovascular and lipidomics research
Source: PLoS Biol. 2018 Feb 27;16(2):e2004285. doi: 10.1371/journal.pbio.2004285 (PMC5828350; doi:10.1371/journal.pbio.2004285)
Supplement: S2 Data — (ZIP) [file pbio.2004285.s005.zip › S2_Data/Activity_Data/DailyTable_0915-0038-NHC.tsv]

ResearchID	BiobankID	Time	Steps	Distance	Floors	MinutesVeryActive	CalBurned	CalIntake
SH-NHC-0187	0915-0038/NHC	2016-12-05	11181	9.00051	2	77	2571	0
SH-NHC-0187	0915-0038/NHC	2016-12-06	14966	11.13977	6	100	3167	0
SH-NHC-0187	0915-0038/NHC	2016-12-07	15071	11.29461	6	92	3152	0
SH-NHC-0187	0915-0038/NHC	2016-12-08	20057	15.06284	17	120	3391	0
SH-NHC-0187	0915-0038/NHC	2016-12-09	6126	4.68742	14	35	2149	0
