# Supplementary material for: Beyond fitness tracking: The use of consumer-grade wearable data from normal volunteers in cardiovascular and lipidomics research
Source: PLoS Biol. 2018 Feb 27;16(2):e2004285. doi: 10.1371/journal.pbio.2004285 (PMC5828350; doi:10.1371/journal.pbio.2004285)
Supplement: S2 Data — (ZIP) [file pbio.2004285.s005.zip › S2_Data/Activity_Data/DailyTable_0915-0042-NHC.tsv]

ResearchID	BiobankID	Time	Steps	Distance	Floors	MinutesVeryActive	CalBurned	CalIntake
SH-NHC-0230	0915-0042/NHC	2017-01-20	9461	5.90366	6	12	1634	0
SH-NHC-0230	0915-0042/NHC	2017-01-21	21279	13.27809	5	51	2477	0
SH-NHC-0230	0915-0042/NHC	2017-01-22	16468	10.27607	2	18	2374	0
SH-NHC-0230	0915-0042/NHC	2017-01-23	11507	7.1805	1	13	1944	0
SH-NHC-0230	0915-0042/NHC	2017-01-24	8393	5.23732	5	26	1543	0
