# Supplementary material for: Beyond fitness tracking: The use of consumer-grade wearable data from normal volunteers in cardiovascular and lipidomics research
Source: PLoS Biol. 2018 Feb 27;16(2):e2004285. doi: 10.1371/journal.pbio.2004285 (PMC5828350; doi:10.1371/journal.pbio.2004285)
Supplement: S2 Data — (ZIP) [file pbio.2004285.s005.zip › S2_Data/Activity_Data/DailyTable_0915-0057-NHC.tsv]

ResearchID	BiobankID	Time	Steps	Distance	Floors	MinutesVeryActive	CalBurned	CalIntake
SH-NHC-0203	0915-0057/NHC	2016-12-19	3166	2.27318	5	0	1657	0
SH-NHC-0203	0915-0057/NHC	2016-12-20	5981	4.35576	20	0	2382	0
SH-NHC-0203	0915-0057/NHC	2016-12-21	7434	5.33767	5	21	2717	0
SH-NHC-0203	0915-0057/NHC	2016-12-22	13925	10.062	10	26	3040	0
SH-NHC-0203	0915-0057/NHC	2016-12-23	8818	6.5141	11	26	2753	0
