# Supplementary material for: Beyond fitness tracking: The use of consumer-grade wearable data from normal volunteers in cardiovascular and lipidomics research
Source: PLoS Biol. 2018 Feb 27;16(2):e2004285. doi: 10.1371/journal.pbio.2004285 (PMC5828350; doi:10.1371/journal.pbio.2004285)
Supplement: S2 Data — (ZIP) [file pbio.2004285.s005.zip › S2_Data/Activity_Data/DailyTable_0915-0067-NHC.tsv]

ResearchID	BiobankID	Time	Steps	Distance	Floors	MinutesVeryActive	CalBurned	CalIntake
SH-NHC-0192	0915-0067/NHC	2016-12-09	3969	2.86561	4	0	2270	0
SH-NHC-0192	0915-0067/NHC	2016-12-10	14430	10.41848	8	0	3264	0
SH-NHC-0192	0915-0067/NHC	2016-12-11	19686	14.21329	23	14	3506	0
SH-NHC-0192	0915-0067/NHC	2016-12-12	14820	10.70004	12	0	3295	0
SH-NHC-0192	0915-0067/NHC	2016-12-13	15797	11.50968	9	7	3283	0
