# Supplementary material for: Beyond fitness tracking: The use of consumer-grade wearable data from normal volunteers in cardiovascular and lipidomics research
Source: PLoS Biol. 2018 Feb 27;16(2):e2004285. doi: 10.1371/journal.pbio.2004285 (PMC5828350; doi:10.1371/journal.pbio.2004285)
Supplement: S2 Data — (ZIP) [file pbio.2004285.s005.zip › S2_Data/Activity_Data/DailyTable_0915-0072-NHC.tsv]

ResearchID	BiobankID	Time	Steps	Distance	Floors	MinutesVeryActive	CalBurned	CalIntake
SH-NHC-0198	0915-0072/NHC	2016-12-15	102	0.06865	0	0	1317	0
SH-NHC-0198	0915-0072/NHC	2016-12-16	5104	3.43499	0	11	1804	0
SH-NHC-0198	0915-0072/NHC	2016-12-17	9465	6.37005	2	9	2328	0
SH-NHC-0198	0915-0072/NHC	2016-12-18	7792	5.2442	1	0	2365	0
SH-NHC-0198	0915-0072/NHC	2016-12-19	6569	4.42106	4	14	2099	0
SH-NHC-0198	0915-0072/NHC	2016-12-20	6886	4.63431	8	10	2046	0
