# Supplementary material for: Beyond fitness tracking: The use of consumer-grade wearable data from normal volunteers in cardiovascular and lipidomics research
Source: PLoS Biol. 2018 Feb 27;16(2):e2004285. doi: 10.1371/journal.pbio.2004285 (PMC5828350; doi:10.1371/journal.pbio.2004285)
Supplement: S2 Data — (ZIP) [file pbio.2004285.s005.zip › S2_Data/Activity_Data/DailyTable_0915-0082-NHC.tsv]

ResearchID	BiobankID	Time	Steps	Distance	Floors	MinutesVeryActive	CalBurned	CalIntake
SH-NHC-0194	0915-0082/NHC	2016-12-13	9817	6.20434	3	31	1962	0
SH-NHC-0194	0915-0082/NHC	2016-12-14	12786	8.08075	8	9	2618	0
SH-NHC-0194	0915-0082/NHC	2016-12-15	12746	8.16314	12	29	2505	0
SH-NHC-0194	0915-0082/NHC	2016-12-16	12719	8.03844	3	45	2960	0
SH-NHC-0194	0915-0082/NHC	2016-12-17	8494	5.41164	10	5	2177	0
SH-NHC-0194	0915-0082/NHC	2016-12-18	11457	7.25635	5	15	2659	0
SH-NHC-0194	0915-0082/NHC	2016-12-19	4305	2.72076	7	5	1793	0
