# Supplementary material for: Beyond fitness tracking: The use of consumer-grade wearable data from normal volunteers in cardiovascular and lipidomics research
Source: PLoS Biol. 2018 Feb 27;16(2):e2004285. doi: 10.1371/journal.pbio.2004285 (PMC5828350; doi:10.1371/journal.pbio.2004285)
Supplement: S2 Data — (ZIP) [file pbio.2004285.s005.zip › S2_Data/Activity_Data/DailyTable_0915-0084-NHC.tsv]

ResearchID	BiobankID	Time	Steps	Distance	Floors	MinutesVeryActive	CalBurned	CalIntake
SH-NHC-0200	0915-0084/NHC	2016-12-19	18101	12.47158	41	0	2321	0
SH-NHC-0200	0915-0084/NHC	2016-12-20	26083	17.97118	51	0	3865	0
SH-NHC-0200	0915-0084/NHC	2016-12-21	17379	11.97413	39	0	3262	0
SH-NHC-0200	0915-0084/NHC	2016-12-22	16735	11.53041	69	161	4053	0
SH-NHC-0200	0915-0084/NHC	2016-12-23	14042	9.67493	37	54	2906	0
SH-NHC-0200	0915-0084/NHC	2016-12-24	11867	8.17646	28	37	3015	0
SH-NHC-0200	0915-0084/NHC	2016-12-25	14004	9.64875	47	69	3187	0
SH-NHC-0200	0915-0084/NHC	2016-12-26	12715	8.79899	31	60	3012	0
SH-NHC-0200	0915-0084/NHC	2016-12-27	20278	13.97154	12	221	4216	0
SH-NHC-0200	0915-0084/NHC	2016-12-28	6711	4.74927	19	57	2173	0
