# Supplementary material for: Beyond fitness tracking: The use of consumer-grade wearable data from normal volunteers in cardiovascular and lipidomics research
Source: PLoS Biol. 2018 Feb 27;16(2):e2004285. doi: 10.1371/journal.pbio.2004285 (PMC5828350; doi:10.1371/journal.pbio.2004285)
Supplement: S2 Data — (ZIP) [file pbio.2004285.s005.zip › S2_Data/Activity_Data/DailyTable_0915-0086-NHC.tsv]

ResearchID	BiobankID	Time	Steps	Distance	Floors	MinutesVeryActive	CalBurned	CalIntake
SH-NHC-0099	0915-0086/NHC	2016-08-12	13486	8.73896	32	39	2201	0
SH-NHC-0099	0915-0086/NHC	2016-08-13	21963	14.23206	3	35	3322	0
SH-NHC-0099	0915-0086/NHC	2016-08-14	15021	9.7336	4	7	2616	0
SH-NHC-0099	0915-0086/NHC	2016-08-15	18537	12.01191	6	22	2841	0
SH-NHC-0099	0915-0086/NHC	2016-08-16	13016	8.43436	25	16	2300	0
