# Supplementary material for: Beyond fitness tracking: The use of consumer-grade wearable data from normal volunteers in cardiovascular and lipidomics research
Source: PLoS Biol. 2018 Feb 27;16(2):e2004285. doi: 10.1371/journal.pbio.2004285 (PMC5828350; doi:10.1371/journal.pbio.2004285)
Supplement: S2 Data — (ZIP) [file pbio.2004285.s005.zip › S2_Data/Activity_Data/DailyTable_0916-0004-NHC.tsv]

ResearchID	BiobankID	Time	Steps	Distance	Floors	MinutesVeryActive	CalBurned	CalIntake
SH-NHC-0111	0916-0004/NHC	2016-09-02	8922	5.69857	3	0	1802	0
SH-NHC-0111	0916-0004/NHC	2016-09-03	9212	5.85887	0	0	1939	0
SH-NHC-0111	0916-0004/NHC	2016-09-04	9247	5.92978	2	5	1867	0
SH-NHC-0111	0916-0004/NHC	2016-09-05	16685	10.61166	2	2	2261	0
SH-NHC-0111	0916-0004/NHC	2016-09-06	2551	1.62246	0	0	1381	0
