# Supplementary material for: Beyond fitness tracking: The use of consumer-grade wearable data from normal volunteers in cardiovascular and lipidomics research
Source: PLoS Biol. 2018 Feb 27;16(2):e2004285. doi: 10.1371/journal.pbio.2004285 (PMC5828350; doi:10.1371/journal.pbio.2004285)
Supplement: S2 Data — (ZIP) [file pbio.2004285.s005.zip › S2_Data/Activity_Data/DailyTable_0916-0008-NHC.tsv]

ResearchID	BiobankID	Time	Steps	Distance	Floors	MinutesVeryActive	CalBurned	CalIntake
SH-NHC-0213	0916-0008/NHC	2016-12-28	4101	2.75997	1	0	1577	0
SH-NHC-0213	0916-0008/NHC	2016-12-29	9827	6.61357	2	0	3476	0
SH-NHC-0213	0916-0008/NHC	2016-12-30	13049	8.78197	8	81	3573	0
SH-NHC-0213	0916-0008/NHC	2016-12-31	13128	8.83514	8	76	3010	0
SH-NHC-0213	0916-0008/NHC	2017-01-01	11646	7.83775	2	16	3512	0
SH-NHC-0213	0916-0008/NHC	2017-01-02	15142	10.19078	6	79	3252	0
SH-NHC-0213	0916-0008/NHC	2017-01-03	4779	3.21629	0	32	2046	0
SH-NHC-0213	0916-0008/NHC	2017-01-04	10258	6.90377	4	58	2762	0
SH-NHC-0213	0916-0008/NHC	2017-01-05	1866	1.25584	5	10	1785	0
