# Supplementary material for: Beyond fitness tracking: The use of consumer-grade wearable data from normal volunteers in cardiovascular and lipidomics research
Source: PLoS Biol. 2018 Feb 27;16(2):e2004285. doi: 10.1371/journal.pbio.2004285 (PMC5828350; doi:10.1371/journal.pbio.2004285)
Supplement: S2 Data — (ZIP) [file pbio.2004285.s005.zip › S2_Data/Activity_Data/DailyTable_0916-0010-NHC.tsv]

ResearchID	BiobankID	Time	Steps	Distance	Floors	MinutesVeryActive	CalBurned	CalIntake
SH-NHC-0241	0916-0010/NHC	2017-02-01	8691	5.67531	1	14	1685	0
SH-NHC-0241	0916-0010/NHC	2017-02-02	5586	3.64765	4	8	1581	0
SH-NHC-0241	0916-0010/NHC	2017-02-03	3434	2.24244	0	0	1493	0
SH-NHC-0241	0916-0010/NHC	2017-02-04	1132	0.73923	1	56	1839	0
SH-NHC-0241	0916-0010/NHC	2017-02-05	0	0	0	0	1156	0
SH-NHC-0241	0916-0010/NHC	2017-02-06	4420	3.00496	7	18	1372	0
