# Supplementary material for: Beyond fitness tracking: The use of consumer-grade wearable data from normal volunteers in cardiovascular and lipidomics research
Source: PLoS Biol. 2018 Feb 27;16(2):e2004285. doi: 10.1371/journal.pbio.2004285 (PMC5828350; doi:10.1371/journal.pbio.2004285)
Supplement: S2 Data — (ZIP) [file pbio.2004285.s005.zip › S2_Data/Activity_Data/DailyTable_0916-0015-NHC.tsv]

ResearchID	BiobankID	Time	Steps	Distance	Floors	MinutesVeryActive	CalBurned	CalIntake
SH-NHC-0155	0916-0015/NHC	2016-11-09	8165	5.56058	5	0	1717	0
SH-NHC-0155	0916-0015/NHC	2016-11-10	12645	8.61151	17	16	2068	0
SH-NHC-0155	0916-0015/NHC	2016-11-11	13221	9.0035	7	22	2129	0
SH-NHC-0155	0916-0015/NHC	2016-11-12	13595	9.31944	2	36	2045	0
SH-NHC-0155	0916-0015/NHC	2016-11-13	10561	7.19217	2	4	1906	0
SH-NHC-0155	0916-0015/NHC	2016-11-14	1565	1.06579	3	0	1275	0
