# Supplementary material for: Beyond fitness tracking: The use of consumer-grade wearable data from normal volunteers in cardiovascular and lipidomics research
Source: PLoS Biol. 2018 Feb 27;16(2):e2004285. doi: 10.1371/journal.pbio.2004285 (PMC5828350; doi:10.1371/journal.pbio.2004285)
Supplement: S2 Data — (ZIP) [file pbio.2004285.s005.zip › S2_Data/Activity_Data/DailyTable_0916-0021-NHC.tsv]

ResearchID	BiobankID	Time	Steps	Distance	Floors	MinutesVeryActive	CalBurned	CalIntake
SH-NHC-0117	0916-0021/NHC	2016-09-08	12918	9.22345	10	38	2885	0
SH-NHC-0117	0916-0021/NHC	2016-09-09	15437	11.02203	30	3	3544	0
SH-NHC-0117	0916-0021/NHC	2016-09-10	14826	10.58576	35	19	3464	0
SH-NHC-0117	0916-0021/NHC	2016-09-11	1923	1.37302	0	0	2184	0
SH-NHC-0117	0916-0021/NHC	2016-09-12	13945	11.50673	10	94	3058	0
SH-NHC-0117	0916-0021/NHC	2016-09-13	2138	1.52653	5	0	1716	0
