# Supplementary material for: Beyond fitness tracking: The use of consumer-grade wearable data from normal volunteers in cardiovascular and lipidomics research
Source: PLoS Biol. 2018 Feb 27;16(2):e2004285. doi: 10.1371/journal.pbio.2004285 (PMC5828350; doi:10.1371/journal.pbio.2004285)
Supplement: S2 Data — (ZIP) [file pbio.2004285.s005.zip › S2_Data/Activity_Data/DailyTable_0916-0028-NHC.tsv]

ResearchID	BiobankID	Time	Steps	Distance	Floors	MinutesVeryActive	CalBurned	CalIntake
SH-NHC-0238	0916-0028/NHC	2017-01-26	11046	7.43395	7	0	1245	0
SH-NHC-0238	0916-0028/NHC	2017-01-27	15090	10.31838	15	10	2140	0
SH-NHC-0238	0916-0028/NHC	2017-01-28	13579	9.18082	13	9	1971	0
SH-NHC-0238	0916-0028/NHC	2017-01-29	10417	7.01067	20	7	1905	0
SH-NHC-0238	0916-0028/NHC	2017-01-30	3176	2.13747	0	0	1585	0
SH-NHC-0238	0916-0028/NHC	2017-01-31	14521	9.7728	6	19	2001	0
SH-NHC-0238	0916-0028/NHC	2017-02-01	5252	3.5346	4	0	1649	0
SH-NHC-0238	0916-0028/NHC	2017-02-02	7528	5.06647	8	17	1674	0
