# Supplementary material for: Beyond fitness tracking: The use of consumer-grade wearable data from normal volunteers in cardiovascular and lipidomics research
Source: PLoS Biol. 2018 Feb 27;16(2):e2004285. doi: 10.1371/journal.pbio.2004285 (PMC5828350; doi:10.1371/journal.pbio.2004285)
Supplement: S2 Data — (ZIP) [file pbio.2004285.s005.zip › S2_Data/Activity_Data/DailyTable_0916-0037-NHC.tsv]

ResearchID	BiobankID	Time	Steps	Distance	Floors	MinutesVeryActive	CalBurned	CalIntake
SH-NHC-0295	0916-0037/NHC	2017-03-10	2762	1.94997	1	0	2574	0
SH-NHC-0295	0916-0037/NHC	2017-03-11	15489	10.96945	12	115	3581	0
SH-NHC-0295	0916-0037/NHC	2017-03-12	10153	7.16808	4	31	3263	0
SH-NHC-0295	0916-0037/NHC	2017-03-13	11576	8.52096	19	74	3730	0
SH-NHC-0295	0916-0037/NHC	2017-03-14	6631	5.66798	1	57	3987	0
SH-NHC-0295	0916-0037/NHC	2017-03-15	3215	2.26979	3	19	2464	0
SH-NHC-0295	0916-0037/NHC	2017-03-16	0	0	0	0	1835	0
SH-NHC-0295	0916-0037/NHC	2017-03-17	62	0.04377	0	0	1841	0
