# Supplementary material for: Beyond fitness tracking: The use of consumer-grade wearable data from normal volunteers in cardiovascular and lipidomics research
Source: PLoS Biol. 2018 Feb 27;16(2):e2004285. doi: 10.1371/journal.pbio.2004285 (PMC5828350; doi:10.1371/journal.pbio.2004285)
Supplement: S2 Data — (ZIP) [file pbio.2004285.s005.zip › S2_Data/Activity_Data/DailyTable_0916-0038-NHC.tsv]

ResearchID	BiobankID	Time	Steps	Distance	Floors	MinutesVeryActive	CalBurned	CalIntake
SH-NHC-0122	0916-0038/NHC	2016-09-15	2972	2.05068	1	0	1519	0
SH-NHC-0122	0916-0038/NHC	2016-09-16	3816	2.63304	4	0	1754	0
SH-NHC-0122	0916-0038/NHC	2016-09-17	3031	2.09139	3	0	1605	0
SH-NHC-0122	0916-0038/NHC	2016-09-18	2778	1.91682	3	0	1671	0
SH-NHC-0122	0916-0038/NHC	2016-09-19	1304	0.89976	3	0	1376	0
