# Supplementary material for: Beyond fitness tracking: The use of consumer-grade wearable data from normal volunteers in cardiovascular and lipidomics research
Source: PLoS Biol. 2018 Feb 27;16(2):e2004285. doi: 10.1371/journal.pbio.2004285 (PMC5828350; doi:10.1371/journal.pbio.2004285)
Supplement: S2 Data — (ZIP) [file pbio.2004285.s005.zip › S2_Data/Activity_Data/DailyTable_0916-0041-NHC.tsv]

ResearchID	BiobankID	Time	Steps	Distance	Floors	MinutesVeryActive	CalBurned	CalIntake
SH-NHC-0272	0916-0041/NHC	2017-02-24	2999	2.13679	0	0	1734	0
SH-NHC-0272	0916-0041/NHC	2017-02-25	1965	1.3539	0	0	2016	0
SH-NHC-0272	0916-0041/NHC	2017-02-26	1341	0.92395	0	10	1884	0
SH-NHC-0272	0916-0041/NHC	2017-02-27	1669	1.14994	0	41	2188	0
SH-NHC-0272	0916-0041/NHC	2017-02-28	12569	8.66016	8	3	2513	0
SH-NHC-0272	0916-0041/NHC	2017-03-01	3037	2.09249	3	0	1664	0
