# Supplementary material for: Beyond fitness tracking: The use of consumer-grade wearable data from normal volunteers in cardiovascular and lipidomics research
Source: PLoS Biol. 2018 Feb 27;16(2):e2004285. doi: 10.1371/journal.pbio.2004285 (PMC5828350; doi:10.1371/journal.pbio.2004285)
Supplement: S2 Data — (ZIP) [file pbio.2004285.s005.zip › S2_Data/Activity_Data/DailyTable_0916-0048-NHC.tsv]

ResearchID	BiobankID	Time	Steps	Distance	Floors	MinutesVeryActive	CalBurned	CalIntake
SH-NHC-0259	0916-0048/NHC	2017-02-16	8702	6.17842	5	41	2822	0
SH-NHC-0259	0916-0048/NHC	2017-02-17	4952	3.51592	0	0	2512	0
SH-NHC-0259	0916-0048/NHC	2017-02-18	4913	3.48823	1	0	2428	0
SH-NHC-0259	0916-0048/NHC	2017-02-19	7448	5.28808	4	9	3138	0
SH-NHC-0259	0916-0048/NHC	2017-02-20	12390	8.7969	0	30	3002	0
SH-NHC-0259	0916-0048/NHC	2017-02-21	2672	1.94336	5	8	1837	0
