# Supplementary material for: Beyond fitness tracking: The use of consumer-grade wearable data from normal volunteers in cardiovascular and lipidomics research
Source: PLoS Biol. 2018 Feb 27;16(2):e2004285. doi: 10.1371/journal.pbio.2004285 (PMC5828350; doi:10.1371/journal.pbio.2004285)
Supplement: S2 Data — (ZIP) [file pbio.2004285.s005.zip › S2_Data/Activity_Data/DailyTable_0916-0052-NHC.tsv]

ResearchID	BiobankID	Time	Steps	Distance	Floors	MinutesVeryActive	CalBurned	CalIntake
SH-NHC-0265	0916-0052/NHC	2017-02-21	3079	2.23843	0	0	1711	0
SH-NHC-0265	0916-0052/NHC	2017-02-22	7196	5.23163	6	0	2090	0
SH-NHC-0265	0916-0052/NHC	2017-02-23	5793	4.2117	1	0	1972	0
SH-NHC-0265	0916-0052/NHC	2017-02-24	9802	7.89846	0	32	2154	0
SH-NHC-0265	0916-0052/NHC	2017-02-25	10022	7.28611	5	0	2292	0
SH-NHC-0265	0916-0052/NHC	2017-02-26	12192	8.86377	4	88	2611	0
SH-NHC-0265	0916-0052/NHC	2017-02-27	5653	4.10983	4	0	1930	0
