# Supplementary material for: Beyond fitness tracking: The use of consumer-grade wearable data from normal volunteers in cardiovascular and lipidomics research
Source: PLoS Biol. 2018 Feb 27;16(2):e2004285. doi: 10.1371/journal.pbio.2004285 (PMC5828350; doi:10.1371/journal.pbio.2004285)
Supplement: S2 Data — (ZIP) [file pbio.2004285.s005.zip › S2_Data/Activity_Data/DailyTable_0916-0059-NHC.tsv]

ResearchID	BiobankID	Time	Steps	Distance	Floors	MinutesVeryActive	CalBurned	CalIntake
SH-NHC-0126	0916-0059/NHC	2016-10-03	7057	4.89061	2	13	2156	0
SH-NHC-0126	0916-0059/NHC	2016-10-04	7902	5.47615	2	10	2309	0
SH-NHC-0126	0916-0059/NHC	2016-10-05	6667	4.62024	2	13	2184	0
SH-NHC-0126	0916-0059/NHC	2016-10-06	6203	4.29876	3	0	2237	0
SH-NHC-0126	0916-0059/NHC	2016-10-07	5309	3.90675	8	52	2184	0
