# Supplementary material for: Beyond fitness tracking: The use of consumer-grade wearable data from normal volunteers in cardiovascular and lipidomics research
Source: PLoS Biol. 2018 Feb 27;16(2):e2004285. doi: 10.1371/journal.pbio.2004285 (PMC5828350; doi:10.1371/journal.pbio.2004285)
Supplement: S2 Data — (ZIP) [file pbio.2004285.s005.zip › S2_Data/Activity_Data/DailyTable_0916-0073-NHC.tsv]

ResearchID	BiobankID	Time	Steps	Distance	Floors	MinutesVeryActive	CalBurned	CalIntake
SH-NHC-0253	0916-0073/NHC	2017-02-09	6630	4.68232	12	0	1248	0
SH-NHC-0253	0916-0073/NHC	2017-02-10	13257	9.50408	22	0	2076	0
SH-NHC-0253	0916-0073/NHC	2017-02-11	10839	7.5146	23	2	1994	0
SH-NHC-0253	0916-0073/NHC	2017-02-12	21527	14.82554	154	133	2906	0
SH-NHC-0253	0916-0073/NHC	2017-02-13	11329	7.94719	17	9	1941	0
SH-NHC-0253	0916-0073/NHC	2017-02-14	11704	7.9685	17	15	2029	0
SH-NHC-0253	0916-0073/NHC	2017-02-15	12713	8.78022	16	42	2157	0
SH-NHC-0253	0916-0073/NHC	2017-02-16	16108	11.17185	24	47	2283	0
SH-NHC-0253	0916-0073/NHC	2017-02-17	4834	3.88372	20	28	1549	0
