# Supplementary material for: Beyond fitness tracking: The use of consumer-grade wearable data from normal volunteers in cardiovascular and lipidomics research
Source: PLoS Biol. 2018 Feb 27;16(2):e2004285. doi: 10.1371/journal.pbio.2004285 (PMC5828350; doi:10.1371/journal.pbio.2004285)
Supplement: S2 Data — (ZIP) [file pbio.2004285.s005.zip › S2_Data/Activity_Data/DailyTable_0916-0088-NHC.tsv]

ResearchID	BiobankID	Time	Steps	Distance	Floors	MinutesVeryActive	CalBurned	CalIntake
SH-NHC-0260	0916-0088/NHC	2017-02-17	3255	2.11444	1	0	1283	0
SH-NHC-0260	0916-0088/NHC	2017-02-18	4893	3.13152	4	0	1515	0
SH-NHC-0260	0916-0088/NHC	2017-02-19	7685	4.9184	9	4	1677	0
SH-NHC-0260	0916-0088/NHC	2017-02-20	6935	4.50387	8	0	1537	0
SH-NHC-0260	0916-0088/NHC	2017-02-21	7521	4.84593	2	0	1613	0
SH-NHC-0260	0916-0088/NHC	2017-02-22	4109	2.62976	2	0	1356	0
SH-NHC-0260	0916-0088/NHC	2017-02-23	225	0.144	0	0	1045	0
