# Supplementary material for: Beyond fitness tracking: The use of consumer-grade wearable data from normal volunteers in cardiovascular and lipidomics research
Source: PLoS Biol. 2018 Feb 27;16(2):e2004285. doi: 10.1371/journal.pbio.2004285 (PMC5828350; doi:10.1371/journal.pbio.2004285)
Supplement: S2 Data — (ZIP) [file pbio.2004285.s005.zip › S2_Data/Activity_Data/DailyTable_1014-0052-NHC.tsv]

ResearchID	BiobankID	Time	Steps	Distance	Floors	MinutesVeryActive	CalBurned	CalIntake
SH-NHC-0015	1014-0052/NHC	2015-12-11	6548	4.61818	1	9	2105	0
SH-NHC-0015	1014-0052/NHC	2015-12-12	7797	5.50469	0	9	2580	0
SH-NHC-0015	1014-0052/NHC	2015-12-13	12246	8.64567	3	33	2782	0
SH-NHC-0015	1014-0052/NHC	2015-12-14	29749	21.34744	6	159	3702	0
SH-NHC-0015	1014-0052/NHC	2015-12-15	7291	5.4107	1	37	2140	0
