# Supplementary material for: Beyond fitness tracking: The use of consumer-grade wearable data from normal volunteers in cardiovascular and lipidomics research
Source: PLoS Biol. 2018 Feb 27;16(2):e2004285. doi: 10.1371/journal.pbio.2004285 (PMC5828350; doi:10.1371/journal.pbio.2004285)
Supplement: S2 Data — (ZIP) [file pbio.2004285.s005.zip › S2_Data/Activity_Data/DailyTable_1015-0001-NHC.tsv]

ResearchID	BiobankID	Time	Steps	Distance	Floors	MinutesVeryActive	CalBurned	CalIntake
SH-NHC-0236	1015-0001/NHC	2017-01-25	6942	4.83857	9	0	1474	0
SH-NHC-0236	1015-0001/NHC	2017-01-26	15047	10.48775	8	0	2845	0
SH-NHC-0236	1015-0001/NHC	2017-01-27	11226	7.82452	17	4	2486	0
SH-NHC-0236	1015-0001/NHC	2017-01-28	3994	2.78387	2	0	1795	0
SH-NHC-0236	1015-0001/NHC	2017-01-29	3021	2.10571	1	0	1716	0
SH-NHC-0236	1015-0001/NHC	2017-01-30	0	0	0	0	1324	0
SH-NHC-0236	1015-0001/NHC	2017-01-31	0	0	0	0	1325	0
SH-NHC-0236	1015-0001/NHC	2017-02-01	0	0	0	0	1324	0
SH-NHC-0236	1015-0001/NHC	2017-02-02	1533	1.06853	3	0	1445	0
