# Supplementary material for: Beyond fitness tracking: The use of consumer-grade wearable data from normal volunteers in cardiovascular and lipidomics research
Source: PLoS Biol. 2018 Feb 27;16(2):e2004285. doi: 10.1371/journal.pbio.2004285 (PMC5828350; doi:10.1371/journal.pbio.2004285)
Supplement: S2 Data — (ZIP) [file pbio.2004285.s005.zip › S2_Data/Activity_Data/DailyTable_1015-0027-NHC.tsv]

ResearchID	BiobankID	Time	Steps	Distance	Floors	MinutesVeryActive	CalBurned	CalIntake
SH-NHC-0263	1015-0027/NHC	2017-02-20	1969	1.41374	0	0	1732	0
SH-NHC-0263	1015-0027/NHC	2017-02-21	15083	10.82959	17	83	3077	0
SH-NHC-0263	1015-0027/NHC	2017-02-22	14605	10.48643	21	29	2762	0
SH-NHC-0263	1015-0027/NHC	2017-02-23	13440	9.64997	20	32	2705	0
SH-NHC-0263	1015-0027/NHC	2017-02-24	11564	8.30295	20	44	2474	0
