# Supplementary material for: Beyond fitness tracking: The use of consumer-grade wearable data from normal volunteers in cardiovascular and lipidomics research
Source: PLoS Biol. 2018 Feb 27;16(2):e2004285. doi: 10.1371/journal.pbio.2004285 (PMC5828350; doi:10.1371/journal.pbio.2004285)
Supplement: S2 Data — (ZIP) [file pbio.2004285.s005.zip › S2_Data/Activity_Data/DailyTable_1015-0035-NHC.tsv]

ResearchID	BiobankID	Time	Steps	Distance	Floors	MinutesVeryActive	CalBurned	CalIntake
SH-NHC-0280	1015-0035/NHC	2017-03-02	8264	5.9666	2	1	2542	0
SH-NHC-0280	1015-0035/NHC	2017-03-03	4860	3.50899	2	0	2435	0
SH-NHC-0280	1015-0035/NHC	2017-03-04	4262	3.07716	0	0	2380	0
SH-NHC-0280	1015-0035/NHC	2017-03-05	1027	0.74149	0	0	2030	0
SH-NHC-0280	1015-0035/NHC	2017-03-06	1698	1.22595	1	35	2651	0
