# Supplementary material for: Beyond fitness tracking: The use of consumer-grade wearable data from normal volunteers in cardiovascular and lipidomics research
Source: PLoS Biol. 2018 Feb 27;16(2):e2004285. doi: 10.1371/journal.pbio.2004285 (PMC5828350; doi:10.1371/journal.pbio.2004285)
Supplement: S2 Data — (ZIP) [file pbio.2004285.s005.zip › S2_Data/Activity_Data/DailyTable_1015-0036-NHC.tsv]

ResearchID	BiobankID	Time	Steps	Distance	Floors	MinutesVeryActive	CalBurned	CalIntake
SH-NHC-0281	1015-0036/NHC	2017-03-02	11409	7.49586	3	1	1894	0
SH-NHC-0281	1015-0036/NHC	2017-03-03	6556	4.30738	3	1	1756	0
SH-NHC-0281	1015-0036/NHC	2017-03-04	1968	1.293	0	0	1426	0
SH-NHC-0281	1015-0036/NHC	2017-03-05	4679	3.07423	2	0	1597	0
SH-NHC-0281	1015-0036/NHC	2017-03-06	396	0.26017	1	0	1224	0
