# Supplementary material for: Beyond fitness tracking: The use of consumer-grade wearable data from normal volunteers in cardiovascular and lipidomics research
Source: PLoS Biol. 2018 Feb 27;16(2):e2004285. doi: 10.1371/journal.pbio.2004285 (PMC5828350; doi:10.1371/journal.pbio.2004285)
Supplement: S2 Data — (ZIP) [file pbio.2004285.s005.zip › S2_Data/Activity_Data/DailyTable_1015-0038-NHC.tsv]

ResearchID	BiobankID	Time	Steps	Distance	Floors	MinutesVeryActive	CalBurned	CalIntake
SH-NHC-0246	1015-0038/NHC	2017-02-06	7603	5.96075	33	0	1914	0
SH-NHC-0246	1015-0038/NHC	2017-02-07	5852	4.58796	25	26	2779	0
SH-NHC-0246	1015-0038/NHC	2017-02-08	6653	5.21596	21	0	2555	0
SH-NHC-0246	1015-0038/NHC	2017-02-09	7100	5.5664	17	15	2786	0
SH-NHC-0246	1015-0038/NHC	2017-02-10	13638	10.69226	29	17	3314	0
SH-NHC-0246	1015-0038/NHC	2017-02-11	15599	12.22969	53	6	3590	0
SH-NHC-0246	1015-0038/NHC	2017-02-12	1709	1.33986	30	49	2742	0
