# Supplementary material for: Beyond fitness tracking: The use of consumer-grade wearable data from normal volunteers in cardiovascular and lipidomics research
Source: PLoS Biol. 2018 Feb 27;16(2):e2004285. doi: 10.1371/journal.pbio.2004285 (PMC5828350; doi:10.1371/journal.pbio.2004285)
Supplement: S2 Data — (ZIP) [file pbio.2004285.s005.zip › S2_Data/Activity_Data/DailyTable_1015-0041-NHC.tsv]

ResearchID	BiobankID	Time	Steps	Distance	Floors	MinutesVeryActive	CalBurned	CalIntake
SH-NHC-0299	1015-0041/NHC	2017-03-17	6854	4.53736	2	22	1433	0
SH-NHC-0299	1015-0041/NHC	2017-03-18	180	0.11826	1	6	1176	0
SH-NHC-0299	1015-0041/NHC	2017-03-19	0	0	0	22	1259	0
SH-NHC-0299	1015-0041/NHC	2017-03-20	17201	12.42693	12	56	1888	0
SH-NHC-0299	1015-0041/NHC	2017-03-21	13663	9.17185	10	48	1763	0
SH-NHC-0299	1015-0041/NHC	2017-03-22	15115	10.26164	15	45	1839	0
SH-NHC-0299	1015-0041/NHC	2017-03-23	12659	8.41622	13	60	1716	0
SH-NHC-0299	1015-0041/NHC	2017-03-24	4929	3.30311	12	29	1323	0
