# Supplementary material for: Beyond fitness tracking: The use of consumer-grade wearable data from normal volunteers in cardiovascular and lipidomics research
Source: PLoS Biol. 2018 Feb 27;16(2):e2004285. doi: 10.1371/journal.pbio.2004285 (PMC5828350; doi:10.1371/journal.pbio.2004285)
Supplement: S2 Data — (ZIP) [file pbio.2004285.s005.zip › S2_Data/Activity_Data/DailyTable_1015-0064-NHC.tsv]

ResearchID	BiobankID	Time	Steps	Distance	Floors	MinutesVeryActive	CalBurned	CalIntake
SH-NHC-0237	1015-0064/NHC	2017-01-26	10532	7.22499	42	77	4929	0
SH-NHC-0237	1015-0064/NHC	2017-01-27	10933	7.50003	44	232	6578	0
SH-NHC-0237	1015-0064/NHC	2017-01-28	10245	7.02807	14	49	4988	0
SH-NHC-0237	1015-0064/NHC	2017-01-29	8752	6.00387	8	139	5363	0
SH-NHC-0237	1015-0064/NHC	2017-01-30	9557	6.55609	27	240	7176	0
SH-NHC-0237	1015-0064/NHC	2017-01-31	3654	2.50664	30	3	2532	0
