# Supplementary material for: Beyond fitness tracking: The use of consumer-grade wearable data from normal volunteers in cardiovascular and lipidomics research
Source: PLoS Biol. 2018 Feb 27;16(2):e2004285. doi: 10.1371/journal.pbio.2004285 (PMC5828350; doi:10.1371/journal.pbio.2004285)
Supplement: S2 Data — (ZIP) [file pbio.2004285.s005.zip › S2_Data/Activity_Data/DailyTable_1015-0066-NHC.tsv]

ResearchID	BiobankID	Time	Steps	Distance	Floors	MinutesVeryActive	CalBurned	CalIntake
SH-NHC-0003	1015-0066/NHC	2015-10-30	3722	2.65478	2	0	2014	0
SH-NHC-0003	1015-0066/NHC	2015-10-31	15412	11.00416	10	77	3235	0
SH-NHC-0003	1015-0066/NHC	2015-11-01	20568	14.68555	16	124	3501	0
SH-NHC-0003	1015-0066/NHC	2015-11-02	22250	15.8865	35	111	3709	0
SH-NHC-0003	1015-0066/NHC	2015-11-03	14111	10.07525	12	34	2953	0
SH-NHC-0003	1015-0066/NHC	2015-11-04	20338	14.52136	8	31	3324	0
SH-NHC-0003	1015-0066/NHC	2015-11-05	11361	8.11179	9	0	2716	0
SH-NHC-0003	1015-0066/NHC	2015-11-06	3589	2.56256	14	9	1930	0
