# Supplementary material for: Beyond fitness tracking: The use of consumer-grade wearable data from normal volunteers in cardiovascular and lipidomics research
Source: PLoS Biol. 2018 Feb 27;16(2):e2004285. doi: 10.1371/journal.pbio.2004285 (PMC5828350; doi:10.1371/journal.pbio.2004285)
Supplement: S2 Data — (ZIP) [file pbio.2004285.s005.zip › S2_Data/Activity_Data/DailyTable_1015-0071-NHC.tsv]

ResearchID	BiobankID	Time	Steps	Distance	Floors	MinutesVeryActive	CalBurned	CalIntake
SH-NHC-0239	1015-0071/NHC	2017-01-27	8970	6.25209	5	0	1759	0
SH-NHC-0239	1015-0071/NHC	2017-01-28	14430	10.05771	41	3	2847	0
SH-NHC-0239	1015-0071/NHC	2017-01-29	8634	6.0789	1	29	2308	0
SH-NHC-0239	1015-0071/NHC	2017-01-30	7214	5.02832	7	7	2337	0
SH-NHC-0239	1015-0071/NHC	2017-01-31	9298	6.48081	8	21	2335	0
SH-NHC-0239	1015-0071/NHC	2017-02-01	12026	8.38219	13	68	2691	0
SH-NHC-0239	1015-0071/NHC	2017-02-02	12758	9.01432	4	37	2751	0
SH-NHC-0239	1015-0071/NHC	2017-02-03	2132	1.48604	5	6	1680	0
