# Supplementary material for: Beyond fitness tracking: The use of consumer-grade wearable data from normal volunteers in cardiovascular and lipidomics research
Source: PLoS Biol. 2018 Feb 27;16(2):e2004285. doi: 10.1371/journal.pbio.2004285 (PMC5828350; doi:10.1371/journal.pbio.2004285)
Supplement: S2 Data — (ZIP) [file pbio.2004285.s005.zip › S2_Data/Activity_Data/DailyTable_1015-0076-NHC.tsv]

ResearchID	BiobankID	Time	Steps	Distance	Floors	MinutesVeryActive	CalBurned	CalIntake
SH-NHC-0287	1015-0076/NHC	2017-03-06	6628	4.56672	0	8	2048	0
SH-NHC-0287	1015-0076/NHC	2017-03-07	13243	9.12459	8	22	2455	0
SH-NHC-0287	1015-0076/NHC	2017-03-08	15470	10.65883	7	20	2647	0
SH-NHC-0287	1015-0076/NHC	2017-03-09	15213	10.48176	15	25	2611	0
SH-NHC-0287	1015-0076/NHC	2017-03-10	9157	6.30917	22	27	2129	0
